# Supplementary material for: Wild grapes of Armenia: unexplored source of genetic diversity and disease resistance
Source: Front Plant Sci. 2023 Dec 8;14:1276764. doi: 10.3389/fpls.2023.1276764 (PMC10739323; doi:10.3389/fpls.2023.1276764)
Supplement: Supplementary file 3 [file Table_1.xlsx]

## Sheet: Table S1
Table S1. Primer sequences, chromosome positions, range, fluorophore, PCR multiplex and reference used in study
nSSR loci	Forward primer	Reverse primer	Chromosome position	Range (bp)	Fluorophore	PCR multiplex	Reference
VrZAG79	AGATTGTGGAGGAGGGAACAAACCG	TGCCCCCATTTTCAAACTCCCTTCC	5	237-267	HEX (green)	1	Sefc et al. (1999)
VrZAG62	GGTGAAATGGGCACCGAACACACGC	CCATGTCTCTCCTCAGCTTCTCAG	7	180-220	FAM (blue)	1	Sefc et al. (1999)
VrZAG67	ACCTGGCCCGACTCCTCTTGTATGC	TCCTGCCGGCGATAACCAAGCTATG	10	110-167	ROX (red)	1	Sefc et al. (1999)
VVIv67	TATAACTTCTCATAGGGTTTCC	TTGGAGTCCATCAAATTCATCT	15	324-402	FAM (blue)	1	Merdinoglu et al. (2005)
VVIn16	ACCTCTATAAGATCCTAACCTG	AAGGGAGTGTGACTGATATTTC	18	147-157	FAM (blue)	2	Merdinoglu et al. (2005)
VrZAG83	GGCGGAGGCGGTAGATGAGAGGGCG	ACGCAACGGCTAGTAAATACAACGG	4	161-197	TAMRA (yellow)	2	Sefc et al. (1999)
VVIp60	GGGGAATAACTAAATTGAGGAT	GTATGAATGCGGATAGTTTGTG	1	306-332	HEX (green)	2	Merdinoglu et al. (2005)
VVMD25	TTCCGTTAAAGCAAAAGAAAAAGG	TTGGATTTGAAATTTATTGAGGGG	11	235-271	FAM (blue)	2	Bowers et al. (1999)
VVIn73	TACTTCACCTAACAATACAGCT	AATACATAAGGTGAAGATGCCT	17	256-272	TAMRA (yellow)	2	Merdinoglu et al. (2005)
VVMD5	CTAGAGCTACGCCAATCCAA	TATACCAAAAATCATATTCCTAAA	16	224-270	FAM (blue)	3	Bowers et al. (1996)
VVIb01	TGACCCTCGACCTTAAAATCTT	TGGTGAGTGCAATGATAGTAGA	2	285-313	HEX (green)	3	Merdinoglu et al. (2005)
VVIh54	CCGCACTTGTGTTGAATTTCAG	CAAACCGTTTTTACACCAGCAG	13	140-070	TAMRA (yellow)	3	Merdinoglu et al. (2005)
VVMD24	GTGGATGATGGAGTAGTCACGC	GATTTTAGGTTCATGTTGGTGAAGG	14	200-224	HEX (green)	3	Bowers et al. (1999)
VVS2	CAG CCC GTA AAT GTA TCC ATC	AAATTCAAAATTCTAATTCAACTGG	11	118-175	TAMRA (yellow)	4	Thomas and Scott (1993)
VVIq52	TAAAAGGATGGTAGATGACAGA	ACAGGAAAGTGTTCAATGGTTA	9	68-90	HEX (green)	4	Merdinoglu et al. (2005)
VVMD32	TATGATTTTTTAGGGGGGTGAGG	GGAAAGATGGGATGACTCGC	4	235-292	PET (red)	4	Bowers et al. (1999)
VVMD27	GTACCAGATCTGAATACATCCGTAAGT	ACGGGTATAGAGCAAACGGTGT	5	176-120	FAM (blue)	4	Bowers et al. (1999)
VVIv37	GGTAGACCTTGAAATGAAGTAA	ATGCTGAAGTCACGTAATAGAA	10	140-177	ROX (red)	5	Merdinoglu et al. (2005)
VVMD7	AGAGTTGCGGAGAACAGGAT	CGAACCTTCACACGCTTGAT	7	231-265	HEX (green)	5	Bowers et al. (1996)
VMC1b11	CTTTGAAAATTCCTTCCGGGTT	TATTCAAAGCCACCCGTTCTCT	8	161-197	PET (red)	6	Zyprian and Töpfer (2005)
VVMD28	AACAATTCAATGAAAAGAGAGAGAGAGA	TCATCAATTTCGTATCTCTATTTGCTG	3	216-284	HEX (green)	6	Bowers et al. (1999)
VVMD21	GGTTGTCTATGGAGTTGATGTTGC	GCTTCAGTAAAAAGGGATTGCG	6	210-280	TAMRA (yellow)	7	Bowers et al. (1999)
VMC4f3.1	AAAGCACTATGGTGGGTGTAAA	TAACCAATACATGCATCAAGGA	12	164-209	HEX (green)	7	Di Gaspero et al. (2000)
VVIp31	TATCCAAGAGACAAATTCCCAC	TTCTCTTGTTTCCTGCAAATGG	19	163-209	FAM (blue)	7	Merdinoglu et al. (2005)

## Sheet: Table S2
Table S2. Flower sex loci analysis according to the APT3 gene marker.
Sample code	Sampling location	Molecular phenotype	APT3
			allele 1	allele 2	allele 3	allele 4
S1	Syunik province	F	336	336
S2	Syunik province	F	268	268
S5	Syunik province	F	268	268
S8	Syunik province	F	268	268
S13	Syunik province	F	268	336
S14	Syunik province	F	268	268
S16	Syunik province	F	268	268
S21	Syunik province	M	268	466
S22	Syunik province	M	268	466
S23	Syunik province	F	268	268
S24	Syunik province	M	336	466
S25	Syunik province	M	268	466
S26	Syunik province	F	268	268
S27	Syunik province	F	268	268
S28	Syunik province	M	336	466
S29	Syunik province	M	268	466
S31	Syunik province	F	268	268
S32	Syunik province	M	268	466
S34	Syunik province	F	268	268
S35	Syunik province	M	268	466
S36	Syunik province	F	268	268
S37	Syunik province	F	268	336
S39	Syunik province	F	268	268
S40	Syunik province	F	268	268
S41	Syunik province	M	268	466
S42	Syunik province	M	268	466
S43	Syunik province	F	268	336
S48	Syunik province	M	268	466
S50	Syunik province	F	268	336
S51	Syunik province	F	268	336
S52	Syunik province	F	268	336
S53	Syunik province	F	268	336
S54	Syunik province	F	268	336
S57	Syunik province	N/A	N/A	N/A
S58	Syunik province	F	268	336
S60	Syunik province	F	268	336
S63	Syunik province	N/A	N/A	N/A
S64	Syunik province	N/A	N/A	N/A
S65	Syunik province	M	336	466
S66	Syunik province	F	268	397
S67	Syunik province	M	268	397	466
S68	Syunik province	F	268	268
S70	Syunik province	F	268	268
S71	Syunik province	F	268	268
S72	Syunik province	M	268	466
S73	Syunik province	M	268	466
S75	Syunik province	F	268	268
S76	Syunik province	M	268	336	466
S77	Syunik province	F	268	336
S78	Syunik province	F	268	268
S79	Syunik province	F	268	268
S80	Syunik province	F	268	268
S81	Syunik province	F	268	336
S82	Syunik province	F	268	397
S83	Syunik province	F	336	336
S84	Syunik province	F	268	397
S85	Syunik province	M	268	397	466
S86	Syunik province	M	268	397	466
S87	Syunik province	M	268	466
S89	Syunik province	F	268	336
S90	Syunik province	F	268	336
VD1	Vayots Dzor province	M	466	466
VD2	Vayots Dzor province	M	268	466
VD3	Vayots Dzor province	F	268	397
VD4	Vayots Dzor province	M	466	466
VD5	Vayots Dzor province	M	268	466
VD6	Vayots Dzor province	M	268	466
VD7	Vayots Dzor province	M	268	466
VD8	Vayots Dzor province	M	268	336	466
VD9	Vayots Dzor province	F	268	336
VD10	Vayots Dzor province	F	268	336
VD11	Vayots Dzor province	M	268	466
VD12	Vayots Dzor province	M	466	466
VD23	Vayots Dzor province	F	268	268
VD25	Vayots Dzor province	M	336	466
VD27	Vayots Dzor province	F	268	336
A1	Artsakh	F	268	268
A2	Artsakh	F	268	268
A3	Artsakh	M	268	466
A4	Artsakh	F	268	397
A5	Artsakh	F	268	336
A6	Artsakh	M	268	466
A7	Artsakh	F	268	268
A8	Artsakh	F	268	336
A9	Artsakh	F	268	268
A10	Artsakh	M	336	466
A11	Artsakh	F	268	268
A12	Artsakh	F	268	268
A13	Artsakh	F	268	268
A14	Artsakh	M	268	466
A15	Artsakh	F	268	397
A16	Artsakh	F	268	268
A17	Artsakh	F	268	336
A18	Artsakh	F	268	336
A19	Artsakh	F	268	336
A20	Artsakh	M	336	466
A21	Artsakh	F	268	336
A22	Artsakh	F	268	336
A23	Artsakh	F	268	397
A24	Artsakh	M	336	466
A25	Artsakh	F	268	336
A26	Artsakh	F	268	268
A27	Artsakh	M	268	466
A28	Artsakh	M	336	466
A29	Artsakh	M	268	397	466
A30	Artsakh	F	268	336
A31	Artsakh	F	268	268
A32	Artsakh	M	336	466
A33	Artsakh	F	268	268
A34	Artsakh	F	268	397
A35	Artsakh	M	268	466
A36	Artsakh	F	268	336
A37	Artsakh	F	268	397
A38	Artsakh	M	336	466
A39	Artsakh	M	336	466
A40	Artsakh	F	268	336
A41	Artsakh	M	336	466
A42	Artsakh	M	268	466
A43	Artsakh	M	466	466
A44	Artsakh	F	268	336
A45	Artsakh	F	268	268
A46	Artsakh	F	268	268
T11	Tavush province	M	268	466
T10	Tavush province	F	268	268
T6a	Tavush province	M	268	466
T2	Tavush province	M	268	466
T8	Tavush province	F	268	336
T1	Tavush province	M	268	466
T_Ts	Tavush province	M	268	466
T17	Tavush province	F	268	268
T18	Tavush province	F	268	268
T19	Tavush province	M	336	466
T20	Tavush province	M	268	466
T21	Tavush province	F	268	336
T22	Tavush province	F	336	336
T14	Tavush province	M	268	466
T16	Tavush province	M	268	466
Al1	Alaverdi/Lori	M	268	336	466
Al2	Alaverdi/Lori	M	268	336	466
Al3	Alaverdi/Lori	M	268	466
Al4	Alaverdi/Lori	M	268	336	466
Al5	Alaverdi/Lori	M	268	466
Al6	Alaverdi/Lori	M	268	336	466
Al7	Alaverdi/Lori	M	268	336	397	466
Al8	Alaverdi/Lori	M	268	336	397	466
Al9	Alaverdi/Lori	M	268	466
Al10	Alaverdi/Lori	M	268	336	397	466
Al11	Alaverdi/Lori	M	268	336	466
Al12	Alaverdi/Lori	F	268	336	397
Al14	Alaverdi/Lori	M	268	466
Al15	Alaverdi/Lori	M	268	466
Al16	Alaverdi/Lori	M	268	336	397	466
Al17	Alaverdi/Lori	M	268	336	397	466
Al19	Alaverdi/Lori	M	268	336	397	466
Al20	Alaverdi/Lori	M	268	336	397	466
Al21	Alaverdi/Lori	M	268	336	397	466
Al22	Alaverdi/Lori	M	268	336	397	466
Al23	Alaverdi/Lori	M	268	397	466
Al24	Alaverdi/Lori	F	268	336	397
Al25	Alaverdi/Lori	F	268	336	397
Al26	Alaverdi/Lori	F	268	336	397
Al27	Alaverdi/Lori	F	268	397
Al28	Alaverdi/Lori	M	268	336	397	466
Al31	Alaverdi/Lori	M	268	336	397	466
Al33	Alaverdi/Lori	M	268	336	397	466
Al34	Alaverdi/Lori	F	268	397
Al35	Alaverdi/Lori	M	268	397	466
Al36	Alaverdi/Lori	M	268	397	466
Al37	Alaverdi/Lori	M	268	397	466
Al38	Alaverdi/Lori	M	268	397	466
Al39	Alaverdi/Lori	M	268	397	466
Al40	Alaverdi/Lori	M	268	397	466
Al41	Alaverdi/Lori	N/A	N/A	N/A
Al42	Alaverdi/Lori	F	268	397
Al43	Alaverdi/Lori	F	268	397
Al44	Alaverdi/Lori	F	268	397
Al45	Alaverdi/Lori	M	268	397	466
Al46	Alaverdi/Lori	F	268	397
Al47	Alaverdi/Lori	M	268	397	466
Al48	Alaverdi/Lori	F	268	397
Al49	Alaverdi/Lori	M	268	397	466
Al50	Alaverdi/Lori	F	268	397
Al51	Alaverdi/Lori	M	268	336	397	466
Al52	Alaverdi/Lori	M	268	397	466
Al54	Alaverdi/Lori	M	268	397	466
L10	Lori province	M	268	336	466
L18	Lori province	F	268	397
L19	Lori province	M	336	466
L20	Lori province	F	268	397
L21	Lori province	F	268	397
L22	Lori province	F	268	336
L23	Lori province	F	268	268
L24	Lori province	F	268	336
L25	Lori province	F	268	268
L28	Lori province	M	336	466
L29	Lori province	M	268	466

## Sheet: Table S3
Table S3. Summary of Private Alleles by population and by each locus
Pop	Locus	Allele	Freq			Locus		Allele	Freq
Syunik province	Locus5	188	0.00819672			VVS2	VVS2	149	0.0333333
Syunik province	Locus8	192	0.00833333				VVS2	147	0.0689655
Syunik province	Locus10	374	0.0327869			VVMD5	VVMD5	248	0.2
Syunik province	Locus10	375	0.0327869				VVMD5	226	0.00877193
Syunik province	Locus11	137	0.00819672			VVMD7	VVMD7	261	0.0217391
Syunik province	Locus11	147	0.0163934				VVMD7	241	0.0338983
Syunik province	Locus15	308	0.101695			VVMD25	VVMD25	257	0.0666667
Syunik province	Locus15	328	0.0169492				VVMD25	237	0.076087
Syunik province	Locus17	259	0.0344828				VVMD25	267	0.0108696
Syunik province	Locus18	179	0.0847458				VVMD25	253	0.00877193
Syunik province	Locus19	293	0.0169492			VVMD27	VVMD27	188	0.00819672
Syunik province	Locus19	301	0.00847458				VVMD27	198	0.0333333
Syunik province	Locus21	86	0.025			VVMD28	VVMD28	218	0.0357143
Syunik province	Locus22	182	0.00833333				VVMD28	262	0.0119048
Syunik province	Locus23	179	0.00877193				VVMD28	266	0.0258621
Vayots Dzor province	Locus1	149	0.0333333			VVMD32	VVMD32	266	0.0333333
Vayots Dzor province	Locus2	248	0.2				VVMD32	274	0.0111111
Vayots Dzor province	Locus4	257	0.0666667			VrZAG62	VrZAG62	192	0.00833333
Vayots Dzor province	Locus5	198	0.0333333			VVIv67	VVIv67	374	0.0327869
Vayots Dzor province	Locus6	218	0.0357143				VVIv67	375	0.0327869
Vayots Dzor province	Locus7	266	0.0333333				VVIv67	371	0.0555556
Vayots Dzor province	Locus11	139	0.133333			VrZAG67	VrZAG67	137	0.00819672
Vayots Dzor province	Locus14	264	0.0333333				VrZAG67	147	0.0163934
Vayots Dzor province	Locus19	311	0.0333333				VrZAG67	139	0.133333
Vayots Dzor province	Locus19	313	0.0333333				VrZAG67	159	0.0217391
Vayots Dzor province	Locus23	183	0.0333333			VVIn73	VVIn73	264	0.0333333
Vayots Dzor province	Locus23	187	0.0666667			VVIp60	VVIp60	308	0.101695
Artsakh	Locus3	261	0.0217391				VVIp60	328	0.0169492
Artsakh	Locus4	237	0.076087				VVIp60	326	0.0111111
Artsakh	Locus4	267	0.0108696				VVIp60	274	0.0795455
Artsakh	Locus6	262	0.0119048				VVIp60	300	0.0227273
Artsakh	Locus7	274	0.0111111			VVMD24	VVMD24	212	0.0254237
Artsakh	Locus11	159	0.0217391			VVMD21	VVMD21	259	0.0344828
Artsakh	Locus15	326	0.0111111				VVMD21	249	0.133333
Artsakh	Locus17	249	0.133333				VVMD21	255	0.0111111
Artsakh	Locus17	255	0.0111111			VMC4f3.1	VMC4f3.1	179	0.0847458
Artsakh	Locus18	169	0.0111111				VMC4f3.1	169	0.0111111
Artsakh	Locus18	178	0.0111111				VMC4f3.1	178	0.0111111
Artsakh	Locus20	147	0.0108696				VMC4f3.1	190	0.0333333
Artsakh	Locus20	179	0.0108696				VMC4f3.1	201	0.0508475
Artsakh	Locus22	180	0.0108696				VMC4f3.1	208	0.0254237
Artsakh	Locus23	191	0.0113636				VMC4f3.1	212	0.0762712
Artsakh	Locus24	158	0.0111111			VVIb01	VVIb01	293	0.0169492
Tavush province	Locus18	190	0.0333333				VVIb01	301	0.00847458
Lori province	Locus1	147	0.0689655				VVIb01	311	0.0333333
Lori province	Locus2	226	0.00877193				VVIb01	313	0.0333333
Lori province	Locus3	241	0.0338983			VVIh54	VVIh54	147	0.0108696
Lori province	Locus4	253	0.00877193				VVIh54	179	0.0108696
Lori province	Locus6	266	0.0258621				VVIh54	141	0.00847458
Lori province	Locus10	371	0.0555556				VVIh54	169	0.00847458
Lori province	Locus15	274	0.0795455			VVIq52	VVIq52	86	0.025
Lori province	Locus15	300	0.0227273				VVIq52	72	0.0258621
Lori province	Locus16	212	0.0254237			VVIv37	VVIv37	182	0.00833333
Lori province	Locus18	201	0.0508475				VVIv37	180	0.0108696
Lori province	Locus18	208	0.0254237			VMC1b11	VMC1b11	179	0.00877193
Lori province	Locus18	212	0.0762712				VMC1b11	183	0.0333333
Lori province	Locus20	141	0.00847458				VMC1b11	187	0.0666667
Lori province	Locus20	169	0.00847458				VMC1b11	191	0.0113636
Lori province	Locus21	72	0.0258621				VMC1b11	171	0.0614035
Lori province	Locus23	171	0.0614035			VVIp31	VVIp31	158	0.0111111

## Sheet: Table S4
Table S4. Allele size (AS, bp) and allele frequency (AF) for the 24 nSSR markers of analyzed set.
VVS2		VVMD5		VVMD7		VVMD25		VVMD27		VVMD28		VVMD32		VrZAG62		VrZAG79		VVIv67		VrZAG67		VrZAG83		VVIn16		VVIn73		VVIp60		VVMD24		VVMD21		VMC4f3.1		VVIb01		VVIh54		VVIq52		VVIv37		VMC1b11		VVIp31
AS	AF	AS	AF	AS	AF	AS	AF	AS	AF	AS	AF	AS	AF	AS	AF	AS	AF	AS	AF	AS	AF	AS	AF	AS	AF	AS	AF	AS	AF	AS	AF	AS	AF	AS	AF	AS	AF	AS	AF	AS	AF	AS	AF	AS	AF	AS	AF
125	0.02591	226	0.00262	235	0.20103	237	0.01832	176	0.03385	218	0.00269	240	0.01302	188	0.13265	237	0.23469	348	0.0493	122	0.11486	188	0.35862	147	0.04381	258	0.33247	274	0.01977	204	0.0567	244	0.25936	163	0.00781	289	0.12887	139	0.18557	70	0.03351	148	0.0457	167	0.36898	158	0.00262
133	0.22539	228	0.0733	239	0.24227	239	0.43717	180	0.14844	228	0.02688	244	0.13802	190	0.02041	239	0.06463	350	0.01408	124	0.00676	190	0.24483	149	0.26546	264	0.00258	300	0.00565	206	0.30928	249	0.03209	165	0.09635	291	0.4433	141	0.00258	72	0.00773	150	0.1828	169	0.08289	171	0.12565
135	0.08549	230	0.17277	241	0.01031	241	0.18848	182	0.15365	234	0.0457	246	0.02604	192	0.0034	243	0.07823	358	0.31338	128	0.09797	195	0.24138	151	0.65722	266	0.57474	302	0.02542	208	0.06443	250	0.31551	169	0.0026	293	0.00515	147	0.00258	74	0.01031	152	0.13978	171	0.01872	173	0.05497
137	0.10622	232	0.02094	243	0.03351	245	0.02094	184	0.05729	236	0.25806	248	0.28125	194	0.2483	245	0.0102	360	0.02113	130	0.02703	201	0.15517	155	0.03351	268	0.07216	304	0.0791	210	0.2732	251	0.12567	171	0.03646	295	0.30928	151	0.23196	76	0.23454	154	0.00806	173	0.1123	175	0.04974
141	0.16321	234	0.03665	245	0.05412	249	0.13351	186	0.14063	240	0.02419	250	0.10677	196	0.22449	247	0.10204	362	0.04577	135	0.08108					270	0.01031	306	0.13842	212	0.00773	252	0.03209	173	0.05208	299	0.03093	153	0.00773	78	0.46134	156	0.09677	175	0.07219	177	0.12042
143	0.15026	236	0.23037	247	0.08505	253	0.00262	188	0.0026	244	0.10484	252	0.04427	200	0.11905	249	0.10544	363	0.01408	137	0.00338					272	0.00773	308	0.0339	214	0.24227	255	0.00267	177	0.21094	301	0.00258	155	0.03351	80	0.04639	158	0.13441	177	0.01604	179	0.04188
145	0.04663	238	0.24607	249	0.11856	255	0.18063	190	0.30729	246	0.00538	254	0.02083	202	0.08844	251	0.21769	365	0.01056	139	0.01351							312	0.00565	216	0.0232	257	0.21658	178	0.0026	307	0.01031	159	0.00515	82	0.17526	160	0.14247	179	0.00267	181	0.1466
147	0.02073	240	0.03403	253	0.04639	257	0.00524	193	0.02604	248	0.18011	256	0.04427	204	0.16327	253	0.01361	366	0.01761	143	0.03041							316	0.09887	218	0.0232	259	0.0107	179	0.02604	309	0.02062	163	0.23454	84	0.0232	164	0.02419	183	0.00267	183	0.05759
149	0.00259	242	0.09162	255	0.02062	267	0.00262	195	0.1276	252	0.00538	258	0.03906			255	0.03061	367	0.00704	145	0.30405							318	0.15254			267	0.00535	180	0.03646	311	0.00258	165	0.12629	86	0.00773	168	0.0914	185	0.18449	185	0.0445
151	0.0285	244	0.07592	257	0.00515	269	0.00524	198	0.0026	254	0.08065	262	0.10677			257	0.03061	368	0.11972	147	0.00676							320	0.05085					181	0.10938	313	0.00258	167	0.05928			174	0.05376	187	0.00535	187	0.06283
153	0.10104	248	0.01571	259	0.06186	271	0.00524			258	0.06183	264	0.01042			259	0.06803	371	0.00352	148	0.06757							322	0.28249					186	0.13021	317	0.04381	169	0.00258			178	0.07527	189	0.02941	189	0.02356
155	0.03627			261	0.00515					262	0.00269	266	0.0026			261	0.04422	373	0.25704	150	0.20608							324	0.01695					188	0.07552			171	0.00773			180	0.00269	191	0.00267	191	0.01571
157	0.00777			263	0.11598					264	0.01344	272	0.15365					374	0.01408	155	0.03378							326	0.00282					190	0.0026			175	0.05928			182	0.00269	195	0.01604	193	0.1623
										266	0.00806	274	0.0026					375	0.01408	159	0.00676							328	0.00565					201	0.01563			177	0.03866					197	0.00802	195	0.09162
										272	0.02688	292	0.01042					376	0.02113									331	0.08192					203	0.02604			179	0.00258					199	0.07754
										276	0.10484							380	0.04225															206	0.05729
										278	0.01344							382	0.02465															207	0.04427
										282	0.03495							401	0.01056															208	0.00781
																																		211	0.01042
																																		212	0.02344
																																		213	0.01302
																																		217	0.01302

## Sheet: Table S5
Table S5. Genetic profiles of analyzed non-redundant 196 wild grape genotypes
Sample	Pop	VVS2a	VVS2b	VVMD5a	VVMD5b	VVMD7a	VVMD7b	VVMD25a	VVMD25b	VVMD27a	VVMD27b	VVMD28a	VVMD28b	VVMD32a	VVMD32b	VrZAG62a	VrZAG62b	VrZAG79a	VrZAG79b	VVIV67a	VVIV67b	VrZAG67a	VrZAG67b	VrZAG83a	VrZAG83b	VVIN16a	VVIN16b	VVIN73a	VVIN73b	VVIP60a	VVIP60b	VVMD24a	VVMD24b	VVMD21a	VVMD21b	VMC4f31a	VMC4f31b	VVIB01a	VVIB01b	VVIH54a	VVIH54b	VVIQ52a	VVIQ52b	VVIV37a	VVIV37b	VMC1B11a	VMC1B11b	VVIP31a	VVIP31b
S1	Pop1	143	143	234	236	239	247	239	239	190	190	234	282	248	252	196	204	249	251	358	374	148	150	190	201	149	151	266	266	308	308	206	210	244	257	173	186	289	291	139	139	76	80	150	158	175	189	177	177
S2	Pop1	135	143	238	238	235	245	255	255	176	190	236	258	248	252	188	194	237	249	363	363	130	145	190	195	149	149	258	258	324	324	206	214	251	251	177	181	291	291	139	167	78	78	160	160	167	167	171	193
S5	Pop1	133	153	230	234	235	239	239	239	186	190	248	248	248	262	194	202	249	251	350	375	145	145	188	188	151	151	258	266	304	308	206	210	250	250	177	207	291	295	151	175	70	78	150	158	167	199	193	195
S8	Pop1	133	153	234	238	239	247	239	239	190	190	248	254	244	248	202	204	239	251	350	375	143	145	188	190	149	151	258	266	304	322	210	214	250	250	165	177	291	295	151	167	70	78	158	178	167	199	175	195
S13	Pop1	133	153	236	238	243	247	239	255	182	190	254	272	244	244	194	204	237	239	374	376	143	145	190	195	149	151	258	258	304	304	210	214	250	250	165	186	289	295	155	167	78	78	158	158	167	197	175	193
S14	Pop1	135	155	238	238	245	255	255	255	186	190	236	258	250	252	196	204	239	261	363	374	128	150	188	190	149	151	258	258	308	322	214	214	251	257	165	177	291	299	139	163	78	78	158	158	173	195	173	181
S16	Pop1	133	153	230	238	239	243	241	241	190	190	248	254	248	262	196	202	237	251	350	375	143	145	188	188	149	151	258	266	306	322	210	214	250	257	177	207	291	295	151	175	78	78	150	178	167	199	175	193
S21	Pop1	153	153	238	240	239	247	239	249	186	190	248	282	244	258	188	204	251	259	348	348	145	145	190	190	151	151	266	266	318	322	210	214	251	251	165	188	291	295	151	167	78	78	158	160	167	199	175	193
S22	Pop1	143	143	240	242	235	239	255	255	190	195	236	254	252	262	194	204	251	251	373	373	143	150	190	190	151	151	258	266	322	331	208	214	250	257	177	177	289	291	155	163	78	86	156	178	175	199	171	193
S23	Pop1	133	153	0	0	235	263	239	239	190	190	240	244	246	248	196	202	237	261	373	373	135	150	190	195	151	151	258	266	308	322	0	0	251	251	177	186	0	0	0	0	76	78	150	158	185	199	171	177
S24	Pop1	143	155	238	244	239	239	239	271	176	190	248	254	248	272	194	204	237	249	358	368	122	130	195	201	149	151	258	266	318	320	208	214	257	257	177	180	295	295	139	151	76	86	152	156	167	173	177	195
S25	Pop1	153	153	230	238	235	243	239	239	186	190	244	248	262	262	194	196	237	249	373	373	145	155	188	188	147	151	266	266	306	308	206	210	250	257	177	207	291	295	0	0	78	78	150	160	167	167	193	193
S26	Pop1	133	153	230	242	235	235	239	241	180	190	236	248	244	254	194	196	237	237	358	373	128	150	190	190	149	151	258	266	322	331	206	206	250	257	177	177	291	295	139	167	78	82	156	168	167	199	181	181
S27	Pop1	153	153	230	242	235	235	239	241	190	190	248	248	244	262	194	196	237	237	358	373	128	145	188	188	147	149	258	266	306	331	206	210	250	257	177	207	295	295	139	175	78	82	150	156	167	199	181	193
S28	Pop1	133	133	240	242	239	243	239	241	190	190	234	234	244	250	188	200	243	247	366	366	122	150	190	190	149	151	258	270	322	322	206	210	0	0	165	165	291	295	165	165	78	82	150	158	185	185	0	0
S29	Pop1	141	153	234	238	245	259	239	239	180	190	252	282	250	272	202	202	249	249	348	358	145	150	188	195	149	151	266	266	318	331	206	210	251	251	179	203	291	295	139	165	82	82	160	168	185	195	177	181
S31	Pop1	141	157	238	244	245	263	239	255	176	190	234	236	246	262	196	200	237	261	358	373	148	150	188	195	151	151	266	266	318	331	206	214	257	257	180	213	289	291	139	139	78	82	150	168	173	175	181	191
S32	Pop1	141	153	238	244	235	259	239	239	182	190	0	0	248	248	202	204	239	243	374	374	135	135	188	201	147	151	258	258	322	331	206	214	244	244	165	180	291	291	139	151	80	82	150	152	0	0	171	171
S34	Pop1	141	153	230	236	243	247	239	249	182	195	248	248	244	248	194	204	259	261	358	362	128	150	188	190	149	151	258	266	308	322	210	214	244	250	165	180	291	291	139	167	76	78	160	164	185	185	171	181
S35	Pop1	135	143	242	242	235	243	239	241	182	193	236	276	244	272	188	204	237	245	358	362	122	150	188	195	151	151	266	266	308	322	206	206	244	250	165	180	291	291	139	139	78	82	150	164	167	185	177	181
S36	Pop1	125	143	238	244	239	239	239	255	182	190	0	0	248	248	188	194	243	245	348	358	135	150	188	201	149	151	258	266	308	322	206	214	251	251	177	213	291	317	151	155	78	82	150	150	0	0	175	193
S37	Pop1	141	153	236	244	235	245	239	249	186	190	236	236	244	244	194	202	249	255	358	368	128	145	190	195	149	151	258	266	306	322	206	208	251	251	186	211	289	291	139	139	76	82	150	150	169	175	177	193
S39	Pop1	133	153	228	236	235	239	239	239	186	190	244	248	246	258	188	202	237	249	373	373	145	150	188	190	151	151	258	266	322	322	206	206	251	257	177	207	291	295	151	175	78	78	150	158	167	199	177	177
S40	Pop1	143	143	238	242	245	249	239	241	176	186	258	272	258	272	200	202	249	249	358	358	145	155	190	195	151	155	266	266	322	331	206	214	244	257	165	165	295	299	165	167	78	82	150	156	173	185	177	187
S41	Pop1	135	153	236	242	239	259	239	239	186	190	236	248	258	262	194	196	239	251	358	373	122	150	188	201	151	151	266	266	320	322	206	214	244	257	186	186	291	291	151	175	70	82	150	156	167	195	171	177
S42	Pop1	143	153	230	236	235	235	239	239	190	195	236	248	248	256	196	204	243	249	358	373	128	145	188	190	149	151	258	266	308	322	210	214	244	257	177	186	291	291	151	151	78	78	156	168	167	173	171	181
S43	Pop1	133	143	236	242	235	235	239	245	186	193	236	282	244	254	196	196	239	251	362	373	122	128	188	195	149	149	266	266	308	322	208	210	250	259	165	177	291	295	139	151	78	80	168	178	167	185	171	193
S48	Pop1	125	135	228	234	235	239	239	239	182	195	236	236	248	256	188	196	247	257	358	362	122	135	188	195	151	151	258	266	322	322	206	214	250	250	165	179	291	291	139	151	70	76	174	178	173	185	177	181
S50	Pop1	133	143	228	236	235	249	239	239	186	195	236	248	248	256	196	200	243	249	358	373	128	145	188	190	149	151	258	266	306	322	210	214	244	250	165	177	291	291	139	151	70	78	160	168	167	173	171	177
S51	Pop1	133	143	236	242	235	235	239	245	186	193	236	282	244	254	196	200	239	251	362	373	122	128	188	195	149	149	266	266	306	322	208	210	244	250	165	177	295	295	139	151	78	80	168	178	167	185	171	193
S52	Pop1	133	143	236	242	235	249	239	239	180	186	236	282	244	258	196	200	239	251	358	373	122	128	188	190	149	149	266	266	306	322	210	210	244	250	165	173	291	307	139	151	78	80	168	178	167	173	171	181
S53	Pop1	133	133	236	242	235	249	239	239	186	195	236	282	244	272	196	200	251	257	358	373	128	128	188	190	149	151	266	266	306	322	210	210	244	259	173	177	295	307	139	165	80	82	168	178	167	175	191	193
S54	Pop1	125	133	228	236	239	245	239	255	182	190	236	244	244	256	188	196	237	247	358	373	122	128	188	195	151	151	266	266	322	322	208	214	250	257	179	186	291	295	151	151	70	76	156	168	167	173	171	177
S57	Pop1	133	143	242	242	245	259	239	255	190	195	258	276	244	272	188	194	237	243	358	373	128	150	188	190	147	151	266	266	322	322	208	210	250	257	173	186	291	295	151	167	76	82	0	0	167	175	171	193
S58	Pop1	133	133	234	242	235	235	239	255	186	188	236	248	244	248	196	196	237	251	358	373	128	150	190	190	151	151	258	266	306	331	206	210	244	244	173	186	291	295	139	165	78	82	178	178	167	167	171	193
S60	Pop1	133	141	228	236	239	249	239	239	186	190	248	282	248	256	200	200	251	257	348	362	128	135	195	201	151	151	266	272	306	322	208	218	250	250	171	177	291	291	177	177	70	78	160	168	167	167	175	181
S63	Pop1	133	133	228	236	247	257	239	241	182	182	258	272	248	272	196	204	247	259	348	368	122	150	188	201	151	151	266	266	322	331	206	210	244	250	171	177	291	295	151	165	78	78	160	168	167	167	191	193
S64	Pop1	141	143	236	244	235	245	239	239	190	195	244	248	248	256	196	204	249	251	373	373	128	135	190	201	149	151	258	266	308	322	206	214	244	257	177	186	289	291	151	177	78	78	156	178	167	173	181	195
S65	Pop1	145	153	236	236	235	235	239	239	190	190	254	276	244	272	196	196	237	249	348	358	145	150	190	195	151	151	258	258	306	331	206	214	244	251	179	186	291	291	151	163	76	78	150	150	167	173	181	181
S66	Pop1	135	143	230	236	247	253	239	255	182	182	236	272	256	272	200	204	247	259	358	362	122	135	195	195	151	151	266	266	322	322	206	214	244	244	173	179	291	295	151	175	70	78	156	160	167	173	177	181
S67	Pop1	135	143	228	236	249	255	239	255	182	182	236	244	256	272	200	204	247	259	358	358	122	122	195	195	151	151	266	266	322	322	210	214	244	257	165	173	289	291	165	175	70	78	156	174	167	185	177	181
S68	Pop1	125	143	228	230	239	255	239	255	180	190	236	272	258	272	188	204	243	247	358	362	122	155	188	195	151	151	266	266	322	322	206	210	244	250	165	179	291	291	151	163	70	78	160	174	167	185	175	181
S70	Pop1	135	143	228	228	249	255	239	255	182	186	244	258	244	256	200	204	247	251	358	362	122	135	190	195	151	151	266	266	306	322	206	214	244	257	163	173	289	291	163	163	78	82	156	174	167	189	177	181
S71	Pop1	0	0	228	236	239	259	239	239	182	186	0	0	256	256	188	196	247	251	358	358	122	122	188	195	151	151	266	266	322	322	206	214	0	0	179	186	291	295	151	151	82	86	156	174	0	0	177	181
S72	Pop1	0	0	236	236	235	235	239	255	186	190	236	236	244	248	196	204	249	251	358	368	128	145	188	195	151	151	258	266	306	331	210	214	250	257	0	0	291	291	151	151	0	0	150	150	167	167	171	171
S73	Pop1	133	153	236	236	235	235	239	255	186	190	236	236	244	272	196	204	249	251	358	368	128	145	188	195	151	151	258	266	306	331	210	214	257	257	179	186	291	291	151	151	78	78	150	150	167	189	171	181
S75	Pop1	143	153	236	236	235	235	0	0	186	195	236	236	244	252	196	204	243	249	358	373	128	145	0	0	151	151	0	0	0	0	210	214	257	257	179	207	291	291	151	177	76	78	150	150	167	173	171	181
S76	Pop1	145	153	236	236	235	235	0	0	190	190	254	276	244	272	0	0	0	0	360	360	122	135	0	0	147	151	266	266	0	0	206	214	244	251	179	186	291	291	151	163	76	78	150	150	167	173	181	181
S77	Pop1	145	153	230	236	235	235	239	239	190	195	0	0	248	256	196	204	243	249	358	373	128	145	188	190	149	151	266	266	306	322	210	214	244	257	177	186	291	291	151	151	78	78	156	168	167	173	171	181
S78	Pop1	145	145	230	236	253	263	239	241	182	195	240	244	244	250	188	194	251	259	373	382	148	150	188	190	149	151	258	268	318	322	206	210	244	250	165	203	291	291	151	159	78	78	150	168	167	185	177	193
S79	Pop1	125	125	228	230	247	249	241	255	186	195	236	236	258	272	200	204	247	251	358	401	122	128	190	195	149	151	266	266	322	322	206	214	244	259	173	173	291	299	165	165	80	80	156	174	167	185	177	193
S80	Pop1	133	137	228	230	235	263	239	249	176	180	236	276	248	264	194	194	237	243	358	401	135	145	188	195	151	151	266	266	312	318	206	218	244	259	173	173	291	291	139	165	78	78	150	160	177	195	179	181
S81	Pop1	133	145	236	238	235	235	239	241	180	190	248	248	250	252	196	200	237	237	348	360	128	145	188	201	151	151	258	258	318	331	214	214	250	257	186	203	289	289	163	177	78	82	156	168	173	199	175	195
S82	Pop1	137	137	228	230	263	263	241	249	176	186	236	236	264	272	194	194	243	251	358	373	122	145	195	195	149	151	258	266	318	318	206	218	244	252	173	177	291	295	165	165	78	82	154	160	177	185	181	187
S83	Pop1	141	143	234	236	239	247	239	239	190	190	234	282	248	252	196	204	249	251	358	373	145	148	190	201	149	151	266	266	306	306	206	210	244	257	173	186	289	291	139	139	76	80	150	158	175	189	177	177
S84	Pop1	143	145	230	236	247	249	239	269	186	193	258	276	252	256	200	204	237	251	358	365	122	145	195	195	147	151	266	266	322	322	206	210	244	250	177	217	295	299	165	167	78	78	160	178	175	179	177	179
S85	Pop1	151	153	238	240	239	247	239	249	186	190	248	282	244	258	188	204	251	259	348	348	145	145	190	190	151	151	266	266	316	320	210	214	251	251	165	188	291	295	151	165	78	78	158	160	167	199	175	193
S86	Pop1	133	133	238	238	247	247	249	255	180	186	248	258	272	272	190	204	247	249	358	368	137	145	195	201	151	151	258	266	322	331	206	214	244	257	163	173	291	309	165	165	74	82	174	178	167	175	177	181
S87	Pop1	135	143	0	0	239	249	239	249	180	195	278	282	252	292	192	200	239	251	358	373	147	150	188	195	151	151	266	270	322	328	204	206	244	244	173	188	0	0	151	167	78	78	158	160	175	185	183	189
S89	Pop1	133	153	242	242	239	253	241	249	180	195	244	282	272	272	188	204	239	257	360	362	135	150	190	195	151	151	266	266	318	328	206	210	0	0	0	0	293	293	165	167	76	80	158	182	175	189	0	0
S90	Pop1	143	151	228	230	247	255	239	241	180	186	248	278	0	0	188	204	247	251	358	367	147	155	195	195	151	151	266	266	306	324	206	214	244	244	188	188	291	301	165	165	78	78	158	160	0	0	181	183
VD1	Pop2	133	145	238	248	239	249	239	241	186	195	244	272	272	292	188	196	243	247	358	358	145	145	188	190	151	151	266	266	318	324	206	214	244	244	181	188	291	309	151	165	76	76	150	164	167	185	185	193
VD2	Pop2	145	151	236	236	239	253	239	249	182	195	218	244	250	250	188	188	247	257	358	401	122	135	188	195	151	155	264	266	318	320	206	214	250	257	186	188	291	299	163	165	78	82	156	178	167	185	177	181
VD3	Pop2	137	151	228	236	247	249	241	249	182	195	234	276	250	272	200	204	247	251	358	358	148	155	188	188	151	151	266	266	320	322	206	206	244	250	165	188	295	311	153	165	78	82	160	178	175	185	185	195
VD4	Pop2	133	145	238	248	239	249	239	255	180	180	244	272	272	292	188	196	247	247	358	358	145	145	188	195	151	151	266	266	318	322	214	214	244	244	181	188	291	299	151	163	76	76	174	174	167	185	171	185
VD5	Pop2	133	133	234	248	239	249	241	255	180	180	240	244	240	272	188	196	239	247	373	373	145	150	188	195	151	151	258	266	312	318	206	214	244	244	186	188	291	291	163	167	78	78	158	164	167	185	183	185
VD6	Pop2	133	141	236	240	239	253	241	255	180	195	244	244	250	272	196	200	243	251	358	373	145	150	188	195	147	151	266	266	318	318	210	214	244	250	186	188	291	299	151	165	76	82	168	178	167	185	181	185
VD7	Pop2	133	151	238	240	245	247	241	257	180	186	244	244	250	272	196	200	243	247	358	373	145	150	188	188	151	151	266	266	318	318	206	214	244	244	186	188	291	291	151	165	76	78	0	0	167	183	185	189
VD8	Pop2	137	149	234	240	247	253	241	255	180	186	244	244	250	272	188	194	249	251	358	358	139	145	188	195	151	155	258	266	318	322	206	214	244	250	188	203	295	295	165	167	74	82	150	174	167	173	175	185
VD9	Pop2	133	143	238	238	239	247	241	255	180	186	244	278	240	264	188	194	247	251	358	358	139	145	188	195	149	149	258	266	322	331	206	206	244	250	188	203	291	295	163	167	78	82	160	178	175	187	175	185
VD10	Pop2	133	143	238	238	239	249	241	255	180	186	244	272	240	264	188	194	249	251	358	358	139	145	188	195	149	149	258	266	322	331	206	206	244	250	188	203	291	295	163	167	78	82	160	178	175	185	175	185
VD11	Pop2	133	143	242	248	0	0	249	257	186	198	0	0	272	292	188	200	239	247	358	373	143	145	188	195	151	151	266	270	318	322	206	214	244	252	186	188	291	295	151	167	78	78	0	0	185	185	171	189
VD12	Pop2	133	151	242	248	247	249	249	255	186	195	244	248	272	272	188	200	243	247	358	376	145	155	188	195	151	151	266	266	318	318	206	214	244	250	177	188	291	291	151	175	78	78	164	164	185	185	177	185
VD23	Pop2	137	151	230	240	247	247	241	249	186	195	236	278	272	272	188	204	247	251	358	376	128	155	188	195	151	151	266	266	318	322	204	206	244	244	181	188	291	313	167	175	76	84	174	178	185	185	177	181
VD25	Pop2	125	133	236	248	239	255	239	239	180	195	240	272	262	272	188	204	239	247	358	358	143	145	190	195	151	151	258	266	322	324	214	0	0	0	0	0	299	309	163	165	76	78	150	174	185	185	0	0
VD27	Pop2	133	143	238	238	239	249	241	255	180	186	244	278	240	266	188	194	249	251	358	358	139	145	188	195	149	149	258	266	322	331	206	206	244	250	188	203	291	295	163	167	78	82	160	178	175	187	175	185
A1	Pop3	137	155	236	242	239	239	249	249	180	186	258	282	252	262	188	204	243	253	367	376	145	150	190	195	147	151	258	266	322	322	214	214	251	251	188	217	291	295	139	165	78	82	160	174	185	185	181	185
A2	Pop3	133	155	230	234	235	255	239	249	182	190	236	258	246	272	200	204	247	251	368	373	122	145	195	195	151	151	266	266	322	322	218	218	251	257	177	217	291	307	139	177	70	78	150	174	177	177	185	193
A3	Pop3	125	133	228	236	245	247	239	245	180	182	0	0	272	272	190	202	251	251	360	363	135	135	188	190	149	151	258	266	0	0	206	210	257	257	171	171	291	295	151	163	78	78	160	168	167	197	177	179
A4	Pop3	125	133	236	242	245	253	239	245	182	190	240	244	258	272	200	202	247	259	358	358	122	135	188	190	149	149	258	266	322	322	206	210	252	257	165	181	295	295	151	163	78	78	152	152	185	185	179	193
A5	Pop3	141	141	238	244	239	245	249	255	193	193	248	276	248	250	194	196	239	251	373	373	150	150	188	201	151	151	266	266	320	320	208	210	250	250	177	177	295	309	151	151	78	78	148	152	167	199	177	181
A6	Pop3	133	135	228	236	249	259	239	241	182	182	0	0	272	272	196	204	247	259	348	358	122	148	188	201	151	151	266	266	322	331	206	210	244	250	171	177	291	295	151	163	78	78	160	168	167	185	193	195
A7	Pop3	133	141	234	238	235	243	239	255	186	195	244	244	248	262	194	204	237	251	358	373	150	150	188	190	151	151	258	266	306	306	210	214	250	257	163	177	295	309	153	167	78	78	156	158	175	175	171	181
A8	Pop3	133	141	238	240	263	263	239	239	193	195	248	254	244	262	194	202	239	251	358	373	145	150	188	190	151	151	266	272	306	322	206	210	251	251	165	165	289	289	139	165	76	78	156	156	175	185	171	177
A9	Pop3	133	151	230	238	243	249	239	249	190	190	248	276	262	262	202	204	243	243	368	368	135	150	190	201	149	149	258	258	316	318	206	208	250	257	177	177	291	291	155	177	76	78	152	152	167	167	158	193
A10	Pop3	141	151	230	238	235	263	249	249	182	195	228	262	246	250	194	200	251	251	365	373	150	150	190	201	151	151	266	266	318	322	206	210	249	255	186	186	317	317	151	171	78	78	150	156	167	199	171	187
A11	Pop3	133	151	230	238	239	259	241	245	180	182	240	258	244	274	188	196	245	249	348	358	135	143	188	190	149	151	266	266	322	326	210	214	244	267	169	177	291	317	159	165	78	82	156	158	185	189	175	187
A12	Pop3	141	151	238	238	245	261	237	239	184	193	254	254	244	246	200	202	239	249	373	373	145	145	188	190	151	151	266	266	306	324	206	208	244	250	177	207	289	291	139	139	78	78	152	156	175	185	171	175
A13	Pop3	133	133	0	0	235	257	237	239	184	184	234	248	0	0	194	194	251	251	0	0	145	145	188	190	147	151	266	266	306	322	206	210	251	251	171	186	289	291	163	177	76	80	148	148	167	169	175	185
A14	Pop3	143	143	238	244	235	263	239	255	186	190	236	276	258	262	196	204	237	261	358	373	145	150	188	188	151	151	258	258	318	318	206	206	251	251	177	177	289	295	139	163	78	82	150	156	167	175	181	193
A15	Pop3	143	155	228	242	249	253	245	267	180	195	244	258	262	272	200	204	247	249	358	368	122	145	188	188	149	149	266	272	322	322	206	214	244	257	171	177	291	295	151	163	76	76	160	168	167	167	193	193
A16	Pop3	133	141	236	236	239	239	239	239	184	193	234	248	248	250	188	194	237	243	358	373	122	145	190	201	149	151	258	258	318	318	206	210	244	249	213	213	291	291	151	163	78	78	160	180	169	169	171	181
A17	Pop3	141	141	244	244	263	263	239	239	186	190	252	258	246	248	194	194	251	251	348	368	128	145	190	195	151	151	266	266	306	306	206	214	257	257	177	207	289	289	155	163	76	76	178	178	191	199	171	195
A18	Pop3	141	141	238	244	239	245	239	239	180	184	236	276	248	250	194	196	237	259	362	373	130	145	188	201	151	151	258	266	302	318	206	210	249	257	177	188	289	295	163	163	70	70	148	148	167	173	193	193
A19	Pop3	141	141	236	236	235	263	237	237	186	190	248	254	246	248	196	200	237	251	358	368	130	145	201	201	149	151	258	266	316	322	208	210	249	257	203	213	289	291	139	139	76	78	156	158	167	173	193	193
A20	Pop3	133	141	244	244	239	245	239	249	180	184	236	264	248	250	194	194	237	259	373	380	130	145	188	188	151	151	258	266	302	316	206	210	249	257	177	188	295	295	163	163	76	78	148	158	167	173	177	193
A21	Pop3	135	141	228	238	239	263	239	239	182	184	236	258	244	272	188	196	237	237	0	0	135	145	190	195	149	151	258	266	322	322	210	210	251	257	165	177	289	295	139	139	78	78	152	168	167	173	177	187
A22	Pop3	141	141	238	244	239	259	239	239	186	190	248	254	248	248	194	196	237	261	368	368	122	145	188	190	149	151	258	258	302	318	206	206	244	249	180	203	289	317	155	167	76	78	148	148	185	189	181	193
A23	Pop3	133	141	236	244	235	239	237	239	184	184	236	248	248	248	194	202	237	237	368	373	145	148	190	201	149	151	266	266	306	318	206	206	249	251	177	177	291	291	139	139	76	78	156	158	175	199	193	193
A24	Pop3	141	141	238	238	259	259	239	239	186	190	236	254	248	248	194	196	237	237	368	380	130	150	188	190	149	151	266	266	302	306	206	210	249	251	177	207	289	317	151	155	78	78	158	158	173	189	181	195
A25	Pop3	141	143	238	244	259	263	239	239	190	190	254	276	248	248	194	194	237	237	368	373	122	150	188	190	149	151	258	266	302	318	206	210	251	251	177	180	289	317	155	163	76	78	148	158	189	199	181	193
A26	Pop3	141	153	236	244	263	263	239	255	186	190	236	248	248	250	196	196	237	251	358	368	145	150	188	190	149	151	266	266	306	318	206	208	251	251	171	180	291	295	151	163	78	78	150	158	173	199	181	193
A27	Pop3	135	141	238	244	235	263	239	241	182	190	236	236	250	252	188	194	237	259	360	380	145	150	201	201	149	151	266	266	318	322	206	210	249	252	165	177	289	317	147	163	78	78	152	152	167	167	171	187
A28	Pop3	141	141	236	244	245	249	237	239	184	184	236	240	250	250	194	196	237	261	358	368	145	150	195	201	149	151	258	266	306	331	206	210	251	257	165	207	317	317	151	163	78	78	158	158	173	173	171	193
A29	Pop3	133	145	242	244	235	263	239	241	184	195	248	276	254	262	194	194	237	249	368	373	145	150	188	190	149	149	258	266	306	318	206	210	244	244	180	207	291	295	139	151	76	84	158	158	169	197	177	193
A30	Pop3	137	153	236	244	239	245	239	255	184	190	236	236	248	250	194	196	237	251	358	368	130	150	201	201	149	151	258	258	306	331	208	214	244	249	177	180	291	291	151	163	78	82	152	152	173	195	193	193
A31	Pop3	135	141	238	238	263	263	239	241	182	186	236	236	248	252	188	194	251	259	373	373	128	150	190	201	149	151	258	266	306	318	210	210	251	251	165	177	289	295	151	163	78	78	148	152	167	173	171	193
A32	Pop3	141	145	244	244	235	263	237	239	184	195	234	276	244	244	196	204	237	255	368	373	145	150	190	190	149	151	258	266	306	318	208	210	257	257	177	186	291	317	139	155	78	78	152	158	199	199	177	177
A33	Pop3	141	157	232	244	239	259	239	249	186	186	0	0	248	248	194	194	237	255	358	368	145	150	190	201	151	151	258	266	306	306	210	210	0	0	0	0	295	317	139	155	78	84	152	152	0	0	0	0
A34	Pop3	143	153	232	244	247	261	249	255	190	190	0	0	250	254	190	194	237	243	362	373	150	159	188	195	149	151	266	266	318	318	210	214	252	257	177	177	291	295	139	165	78	84	148	156	0	0	177	193
A35	Pop3	141	145	236	236	249	263	239	241	176	193	236	236	240	250	194	204	249	261	373	373	150	159	190	201	149	155	258	266	306	316	206	206	250	257	177	177	291	295	139	139	76	78	152	168	173	199	177	181
A36	Pop3	141	141	238	238	245	249	239	239	176	190	236	276	250	256	194	200	237	237	348	358	135	135	188	188	151	151	258	266	318	318	206	210	244	251	178	180	291	295	139	151	84	84	152	152	167	175	181	193
A37	Pop3	141	155	238	238	235	263	239	239	184	184	236	244	250	272	194	204	261	261	368	373	145	145	188	195	147	151	258	258	306	322	210	210	251	257	177	177	291	317	139	139	76	78	152	156	167	167	193	193
A38	Pop3	141	141	232	236	259	263	239	249	190	190	236	248	248	248	196	202	237	259	368	373	145	145	201	201	149	151	258	266	306	316	206	208	249	249	180	180	291	291	163	163	76	78	156	158	173	199	171	193
A39	Pop3	133	141	238	238	263	263	239	249	184	184	236	276	248	250	194	194	259	261	362	368	145	145	188	201	149	151	258	266	302	302	206	210	250	250	177	186	295	295	155	155	78	78	158	158	169	173	193	193
A40	Pop3	141	141	238	238	245	263	239	239	180	184	254	276	248	250	194	194	237	259	373	380	145	145	188	201	149	151	258	266	302	318	210	210	251	251	177	188	295	295	155	163	78	78	148	148	167	167	193	193
A41	Pop3	141	141	238	238	259	263	249	249	190	190	236	244	246	248	194	194	237	237	358	368	150	150	188	190	147	149	258	258	304	316	214	218	251	257	177	177	289	295	165	179	84	84	148	152	167	173	171	181
A42	Pop3	153	153	236	242	247	247	239	249	182	190	254	276	250	250	190	194	237	261	373	380	150	150	195	201	151	151	258	266	318	331	206	214	244	250	177	177	291	291	151	165	76	78	150	158	199	199	171	181
A43	Pop3	143	143	230	240	243	243	239	255	195	195	236	236	272	272	204	204	251	251	373	373	155	155	188	188	155	155	266	266	322	322	206	206	244	244	173	186	291	295	163	165	74	78	150	156	167	173	177	187
A44	Pop3	133	143	236	238	235	263	241	255	180	190	244	258	248	258	194	196	249	251	358	373	128	150	190	190	147	151	266	266	322	322	214	218	250	257	173	186	291	295	139	151	78	80	150	178	175	175	175	193
A45	Pop3	133	153	230	234	235	255	239	249	182	190	236	258	246	272	200	204	247	251	368	373	122	145	195	195	151	151	266	266	322	322	218	218	251	257	177	217	291	307	139	177	78	78	150	174	177	177	185	193
A46	Pop3	137	153	236	242	239	249	249	249	180	186	246	258	252	262	188	204	243	253	366	376	145	150	190	195	147	151	258	266	322	322	214	214	251	251	188	217	291	295	139	165	78	82	160	174	185	185	181	185
TTs	Pop4	125	143	238	242	239	247	241	255	180	182	236	258	272	272	188	190	237	243	358	373	124	135	188	188	149	155	258	266	318	331	206	214	244	244	165	171	289	299	165	167	74	78	168	168	175	185	177	179
T1	Pop4	137	137	230	230	239	259	239	239	182	186	236	264	248	248	194	204	237	255	358	382	148	148	201	201	149	151	258	268	322	331	208	210	244	257	171	211	291	295	163	163	78	82	150	158	167	185	171	181
T2	Pop4	137	143	230	230	249	259	239	241	180	190	228	236	248	272	194	202	237	237	380	382	145	145	188	195	147	149	258	268	306	318	208	210	250	257	171	207	291	295	163	163	76	82	150	160	167	173	171	171
T6a	Pop4	143	153	230	234	235	259	0	0	180	182	236	236	248	272	196	196	237	259	366	368	143	148	0	0	149	149	0	0	0	0	206	214	244	250	186	207	291	291	139	165	76	80	154	160	167	167	181	195
T8	Pop4	137	143	230	230	239	259	239	241	180	180	234	264	248	248	194	196	237	237	380	382	148	148	190	201	149	151	258	268	320	331	210	210	250	257	177	177	291	295	151	163	78	82	148	150	173	185	175	181
T10	Pop4	137	145	236	244	239	253	241	241	176	186	236	244	256	262	188	200	251	251	358	373	122	148	195	195	149	151	258	258	322	331	206	206	244	257	181	186	295	295	139	167	78	78	164	164	173	173	177	193
T11	Pop4	137	153	230	230	253	259	241	241	176	180	228	244	248	254	194	200	237	251	358	358	135	145	201	201	149	151	258	258	322	331	208	214	244	257	181	211	291	295	151	163	78	82	160	160	167	173	175	195
T14	Pop4	137	155	230	230	235	239	239	249	176	180	248	276	254	262	194	196	239	251	0	0	130	145	195	201	149	151	266	266	322	322	210	216	250	257	171	206	299	299	151	163	76	82	150	158	0	0	171	193
T16	Pop4	133	141	230	236	239	239	239	239	180	184	236	276	248	248	196	202	239	253	373	373	145	150	188	188	151	151	258	258	318	320	206	208	257	257	188	190	291	309	151	163	76	78	158	178	167	167	177	187
T17	Pop4	137	143	230	230	239	259	239	241	180	190	228	236	248	272	194	202	237	237	380	382	145	148	188	195	147	149	258	268	306	318	208	210	250	257	171	180	291	295	163	163	76	82	150	158	167	173	171	171
T18	Pop4	137	137	230	236	239	253	239	241	176	180	236	244	248	256	194	200	237	251	373	382	122	148	195	195	149	151	258	268	322	331	206	208	244	257	171	181	291	295	139	163	76	78	158	164	167	173	171	177
T19	Pop4	137	155	230	244	239	247	239	249	180	190	228	234	248	248	188	196	237	243	373	380	145	145	188	201	149	151	258	266	306	322	206	206	250	250	177	177	295	295	163	163	78	82	150	150	167	185	171	193
T20	Pop4	143	155	230	234	235	259	239	239	180	182	236	236	248	272	196	196	237	259	366	368	143	148	201	201	149	149	266	266	306	320	206	214	244	250	186	207	291	291	139	165	76	80	154	160	167	167	181	195
T21	Pop4	143	155	230	230	0	0	241	241	190	190	228	228	248	250	196	202	237	255	0	0	145	150	190	190	149	151	268	268	320	331	210	210	257	257	177	211	291	295	163	163	78	82	0	0	167	185	171	171
T22	Pop4	143	155	230	230	239	259	241	255	190	190	228	234	248	250	194	196	237	237	380	382	145	145	190	201	149	149	266	268	320	331	210	210	257	257	177	207	295	295	163	163	78	78	148	158	167	185	171	181
Al1	Pop5	143	147	228	236	239	249	255	255	180	195	254	266	248	272	0	0	0	0	0	0	0	0	0	0	151	151	258	266	304	304	206	208	244	250	165	206	289	291	139	163	76	78	150	152	167	167	173	189
Al2	Pop5	137	143	228	236	239	249	249	255	180	195	254	258	262	272	0	0	0	0	0	0	0	0	0	0	151	151	258	266	316	316	210	210	244	250	165	206	291	291	139	175	76	78	150	152	185	185	173	189
Al3	Pop5	137	141	230	238	249	253	0	0	182	182	254	254	262	262	0	0	0	0	0	0	0	0	0	0	151	151	258	266	304	316	206	210	244	250	206	212	289	291	163	175	76	78	152	152	171	171	183	187
Al4	Pop5	141	147	238	238	235	249	249	249	180	195	276	276	262	262	0	0	0	0	0	0	0	0	0	0	149	151	266	266	316	320	206	214	250	250	206	212	291	291	163	175	76	76	150	152	167	167	173	187
Al5	Pop5	137	143	236	242	241	247	241	249	180	195	236	254	248	254	0	0	0	0	0	0	0	0	0	0	151	151	266	266	316	316	210	214	250	257	186	206	289	295	139	175	76	76	150	152	167	167	177	187
Al6	Pop5	137	141	230	238	241	253	249	255	182	182	236	276	248	262	0	0	0	0	0	0	0	0	0	0	151	151	258	266	274	316	210	210	244	250	206	212	291	291	139	175	76	78	150	152	171	185	183	187
Al7	Pop5	137	137	236	242	239	249	241	249	176	195	254	276	250	262	0	0	0	0	0	0	0	0	0	0	151	155	266	266	0	0	206	214	252	252	186	206	289	295	163	175	78	80	152	174	167	185	173	179
Al8	Pop5	141	147	230	238	249	259	255	255	182	182	254	276	248	262	0	0	0	0	0	0	0	0	0	0	151	151	258	266	304	320	210	210	250	257	206	212	289	295	139	175	76	78	0	0	185	185	173	183
Al9	Pop5	137	145	228	238	239	249	241	249	182	182	254	266	248	272	0	0	0	0	0	0	0	0	0	0	151	151	266	266	316	316	208	210	244	250	165	212	291	291	139	175	0	0	152	152	185	185	173	189
Al10	Pop5	141	147	230	236	249	253	249	255	182	195	254	254	248	248	0	0	0	0	0	0	0	0	0	0	151	151	258	266	304	316	206	210	244	250	206	206	289	295	139	175	76	76	150	152	185	185	183	187
Al11	Pop5	137	145	228	238	239	249	241	249	182	182	234	254	258	262	0	0	0	0	0	0	0	0	0	0	149	151	258	266	304	320	210	214	244	250	206	206	289	291	165	175	76	78	152	152	167	167	187	189
Al12	Pop5	137	147	230	236	247	249	241	255	182	195	228	276	248	258	0	0	0	0	0	0	0	0	0	0	151	151	266	266	0	0	206	210	250	250	186	212	291	295	163	175	76	78	150	150	167	185	187	191
Al14	Pop5	143	147	230	238	239	249	255	255	180	182	254	276	250	262	0	0	0	0	0	0	0	0	0	0	149	151	266	266	274	304	210	214	244	250	177	212	289	295	163	163	78	82	150	152	171	185	187	189
Al15	Pop5	133	137	238	240	249	259	241	249	182	190	240	254	248	258	0	0	0	0	0	0	0	0	0	0	149	151	266	266	304	316	206	210	250	257	177	206	289	291	163	171	76	76	158	158	173	173	187	195
Al16	Pop5	147	153	236	236	247	249	249	255	0	0	234	276	0	0	0	0	0	0	0	0	0	0	0	0	0	0	266	268	274	304	210	216	250	257	206	206	289	291	163	171	76	78	152	158	185	185	187	195
Al17	Pop5	137	153	230	238	235	241	239	249	182	195	276	276	248	252	0	0	0	0	0	0	0	0	0	0	149	151	258	266	316	316	210	210	250	250	186	212	289	295	163	163	76	78	150	152	167	167	187	191
Al19	Pop5	147	153	238	242	235	249	239	255	182	182	228	276	252	262	0	0	0	0	0	0	0	0	0	0	149	151	266	266	274	274	206	210	250	250	186	206	291	295	163	165	76	78	150	150	167	167	187	191
Al20	Pop5	137	141	230	238	249	253	239	249	182	182	236	276	248	248	0	0	0	0	0	0	0	0	0	0	151	151	266	266	274	316	210	210	250	257	186	206	289	295	139	175	78	78	150	150	171	171	183	187
Al21	Pop5	137	141	230	236	241	253	249	255	180	182	236	276	248	262	0	0	0	0	0	0	0	0	0	0	151	151	266	266	274	304	210	210	244	250	186	212	291	291	163	175	78	78	150	152	185	185	183	187
Al22	Pop5	133	133	230	236	235	249	239	239	186	190	248	258	262	272	0	0	0	0	0	0	0	0	0	0	149	151	258	266	0	0	214	214	250	250	177	186	289	317	151	165	82	82	160	168	167	199	183	195
Al23	Pop5	135	143	232	244	235	235	239	255	190	190	246	258	244	248	0	0	0	0	0	0	0	0	0	0	147	151	258	268	304	316	214	214	250	257	177	186	295	295	151	163	80	82	160	168	167	167	179	195
Al24	Pop5	133	135	230	236	235	249	239	239	190	190	236	248	244	262	0	0	0	0	0	0	0	0	0	0	149	151	258	266	316	316	214	214	250	250	186	201	289	317	151	151	76	82	152	168	167	199	179	183
Al25	Pop5	133	143	230	236	239	249	239	255	186	190	236	258	244	244	0	0	0	0	0	0	0	0	0	0	0	0	266	268	300	316	214	214	250	250	177	181	289	317	151	163	76	82	152	168	167	199	179	179
Al26	Pop5	135	141	232	242	239	263	239	239	190	190	248	248	252	272	0	0	0	0	0	0	0	0	0	0	149	149	266	266	304	304	210	214	244	250	201	201	291	317	151	165	82	82	150	160	169	169	183	189
Al27	Pop5	133	135	228	236	239	239	239	241	186	190	236	248	244	248	0	0	0	0	0	0	0	0	0	0	151	151	258	268	316	316	204	206	250	257	181	181	291	295	151	165	78	82	152	168	167	175	173	195
Al28	Pop5	137	143	238	240	235	263	239	241	190	190	244	248	248	248	0	0	0	0	0	0	0	0	0	0	151	151	258	266	304	304	214	214	250	250	181	186	289	295	165	177	80	82	156	178	169	185	179	195
Al31	Pop5	137	153	236	240	245	263	239	253	186	190	236	276	248	248	0	0	0	0	0	0	0	0	0	0	149	151	258	266	0	0	206	214	252	252	165	186	289	295	139	151	76	76	150	160	185	189	173	179
Al33	Pop5	133	135	236	238	235	239	239	255	190	190	248	248	248	250	0	0	0	0	0	0	0	0	0	0	151	151	268	268	304	320	204	210	250	250	181	186	291	295	163	177	78	82	150	160	169	185	173	183
Al34	Pop5	133	135	230	236	235	263	241	255	190	195	236	244	248	248	0	0	0	0	0	0	0	0	0	0	151	151	258	268	300	304	204	204	250	250	181	181	291	291	151	151	76	78	152	152	167	167	183	195
Al35	Pop5	133	135	230	236	239	263	239	255	184	190	236	248	244	262	0	0	0	0	0	0	0	0	0	0	151	151	266	268	0	0	204	214	244	250	181	186	291	291	151	163	76	76	152	168	167	169	195	195
Al36	Pop5	133	143	236	238	235	263	241	255	180	190	236	248	248	248	0	0	0	0	0	0	0	0	0	0	151	151	258	258	0	0	204	216	0	0	181	181	289	295	163	177	78	82	0	0	167	169	183	195
Al37	Pop5	133	133	236	238	263	263	241	241	190	195	236	248	244	250	0	0	0	0	0	0	0	0	0	0	151	151	258	258	0	0	204	214	244	244	181	206	291	291	163	163	76	82	160	160	167	169	173	179
Al38	Pop5	133	143	238	238	249	263	241	269	190	190	0	0	244	272	0	0	0	0	0	0	0	0	0	0	151	151	258	266	0	0	216	216	250	257	181	188	291	295	163	177	78	82	156	160	167	169	179	195
Al39	Pop5	133	137	230	236	239	247	241	241	190	190	248	248	244	262	0	0	0	0	0	0	0	0	0	0	151	151	266	268	0	0	204	216	252	252	181	188	295	295	163	163	76	82	150	152	167	199	173	179
Al40	Pop5	133	133	232	238	239	239	239	241	180	190	248	248	244	248	0	0	0	0	0	0	0	0	0	0	151	151	268	268	0	0	204	210	0	0	181	181	291	295	151	163	82	82	0	0	167	167	173	183
Al41	Pop5	133	135	232	236	235	263	241	255	190	190	236	248	244	244	0	0	0	0	0	0	0	0	0	0	151	151	268	268	316	316	204	204	244	250	181	201	291	295	151	163	82	82	152	168	169	169	183	195
Al42	Pop5	133	135	232	238	239	239	239	255	180	190	236	236	244	248	0	0	0	0	0	0	0	0	0	0	151	151	268	268	0	0	210	214	250	250	181	181	295	295	151	151	76	76	160	160	169	169	183	195
Al43	Pop5	133	143	238	238	243	263	241	255	0	0	236	236	244	248	0	0	0	0	0	0	0	0	0	0	151	151	258	258	304	304	216	216	250	250	177	181	289	291	163	177	78	82	152	168	167	199	173	195
Al44	Pop5	135	135	236	236	239	243	239	255	182	190	248	248	244	252	0	0	0	0	0	0	0	0	0	0	149	151	258	266	302	304	204	216	244	250	177	181	291	295	151	153	76	78	156	160	169	185	173	195
Al45	Pop5	135	137	236	244	239	263	239	255	190	195	248	276	244	248	0	0	0	0	0	0	0	0	0	0	147	151	258	268	0	0	204	206	244	250	177	181	291	295	163	169	76	82	152	156	167	167	179	195
Al46	Pop5	133	133	0	0	239	263	241	241	0	0	236	248	248	248	0	0	0	0	0	0	0	0	0	0	151	151	258	268	0	0	204	204	250	250	181	181	295	295	151	151	76	82	160	160	169	169	173	195
Al47	Pop5	133	135	236	238	235	239	241	255	190	190	236	248	248	248	0	0	0	0	0	0	0	0	0	0	151	151	258	266	0	0	204	204	244	250	181	201	291	291	151	151	76	82	160	160	169	169	183	195
Al48	Pop5	133	135	238	238	239	239	239	255	190	190	236	248	244	244	0	0	0	0	0	0	0	0	0	0	151	151	258	266	0	0	204	214	250	250	181	201	291	295	163	163	76	82	160	168	169	169	183	195
Al49	Pop5	133	137	236	236	235	239	241	271	190	195	248	248	244	248	0	0	0	0	0	0	0	0	0	0	151	151	258	258	316	316	206	214	244	252	181	181	295	295	163	163	76	76	156	160	167	195	173	183
Al50	Pop5	135	143	0	0	235	263	241	255	190	195	244	248	248	248	0	0	0	0	0	0	0	0	0	0	151	151	258	268	304	320	214	214	244	250	181	181	291	295	151	151	78	82	152	174	169	169	195	195
Al51	Pop5	135	137	230	238	239	239	0	0	190	190	248	248	248	256	0	0	0	0	0	0	0	0	0	0	151	151	258	266	304	316	204	210	244	250	177	181	289	295	151	163	76	76	160	178	167	199	173	183
Al52	Pop5	133	133	238	238	239	239	241	255	190	195	236	244	248	248	0	0	0	0	0	0	0	0	0	0	151	151	258	268	304	320	204	214	244	250	181	181	291	291	151	151	76	78	160	174	169	169	195	195
Al54	Pop5	0	0	230	238	239	263	239	255	0	0	248	248	244	248	0	0	0	0	0	0	0	0	0	0	151	151	258	266	316	316	206	214	250	250	181	188	291	291	151	163	78	82	150	160	167	169	173	173
L10	Pop5	133	135	226	242	235	247	239	245	186	195	236	244	0	0	188	200	255	257	358	373	135	145	188	195	151	151	258	266	306	322	206	214	0	0	177	188	291	295	139	175	78	78	0	0	0	0	0	0
L18	Pop5	137	141	228	238	239	253	239	241	190	195	236	276	248	250	200	202	253	257	358	380	128	150	188	195	149	155	266	266	306	322	206	212	250	250	165	186	295	309	139	165	76	76	158	168	167	167	177	193
L19	Pop5	133	141	238	238	235	239	239	249	182	190	236	258	248	262	194	196	237	251	0	0	150	155	188	188	149	149	258	266	306	318	206	210	0	0	165	206	291	295	141	163	72	78	0	0	167	167	181	185
L20	Pop5	141	157	238	242	239	239	239	255	184	195	234	248	258	262	196	202	251	257	368	376	148	148	188	188	151	151	258	266	306	318	206	210	250	257	165	177	289	291	139	139	72	78	158	178	167	169	171	181
L21	Pop5	143	145	242	242	239	243	239	241	180	180	240	272	250	272	196	204	249	251	368	368	122	145	188	188	149	149	266	266	318	322	206	214	244	257	173	208	295	295	163	165	76	82	156	160	167	175	181	187
L22	Pop5	135	145	230	230	235	239	241	241	180	182	264	266	250	262	194	202	237	259	368	373	150	150	188	190	151	155	258	266	306	306	206	214	244	257	207	207	295	295	163	165	76	78	152	158	167	167	177	187
L23	Pop5	135	141	230	230	235	235	239	239	180	182	234	276	250	262	194	194	255	259	0	0	122	145	188	188	149	155	266	266	318	322	206	214	250	257	186	206	295	299	139	163	76	78	0	0	167	173	173	193
L24	Pop5	133	141	228	230	235	239	239	249	182	195	254	276	248	262	190	194	251	261	371	373	148	150	188	201	151	151	258	266	318	322	206	210	250	257	203	208	291	295	139	167	72	78	148	174	0	0	171	181
L25	Pop5	137	141	228	238	239	253	239	241	190	195	236	276	248	250	200	202	251	255	358	380	128	150	188	195	149	155	266	266	306	322	206	212	251	251	165	186	295	309	139	165	76	80	158	168	167	167	177	193
L28	Pop5	155	155	238	238	239	249	239	249	180	190	236	264	244	272	194	202	239	257	350	373	148	150	190	201	149	149	258	258	316	322	208	212	257	257	173	208	289	291	139	177	76	84	152	158	167	167	171	193
L29	Pop5	135	155	236	242	247	249	245	255	180	195	234	244	250	272	196	204	247	255	358	365	124	150	188	195	151	155	266	270	318	322	206	214	250	267	181	206	295	295	139	165	78	82	158	178	171	189	181	193

## Sheet: Table S6
Table S6. Ancestry values for genetic groups inferred by STRUCTURE analysis on 196 V. sylvestris genotyped at 24 nSSR loci.
Genotype ID	Source origin	Cluster 1	Cluster 2
S1	Syunik province	0.017	0.983
S2	Syunik province	0.317	0.683	ad
S5	Syunik province	0.041	0.959
S8	Syunik province	0.098	0.902
S13	Syunik province	0.372	0.628	ad
S14	Syunik province	0.232	0.768
S16	Syunik province	0.032	0.968
S21	Syunik province	0.115	0.885
S22	Syunik province	0.042	0.958
S23	Syunik province	0.02	0.98
S24	Syunik province	0.062	0.938
S25	Syunik province	0.036	0.964
S26	Syunik province	0.015	0.985
S27	Syunik province	0.013	0.987
S28	Syunik province	0.908	0.092
S29	Syunik province	0.05	0.95
S31	Syunik province	0.025	0.975
S32	Syunik province	0.026	0.974
S34	Syunik province	0.298	0.702
S35	Syunik province	0.639	0.361	ad
S36	Syunik province	0.153	0.847
S37	Syunik province	0.014	0.986
S39	Syunik province	0.037	0.963
S40	Syunik province	0.905	0.095
S41	Syunik province	0.133	0.867
S42	Syunik province	0.02	0.98
S43	Syunik province	0.077	0.923
S48	Syunik province	0.924	0.076
S50	Syunik province	0.148	0.852
S51	Syunik province	0.096	0.904
S52	Syunik province	0.101	0.899
S53	Syunik province	0.274	0.726
S54	Syunik province	0.588	0.412	ad
S57	Syunik province	0.172	0.828
S58	Syunik province	0.043	0.957
S60	Syunik province	0.369	0.631	ad
S63	Syunik province	0.767	0.233
S64	Syunik province	0.024	0.976
S65	Syunik province	0.022	0.978
S66	Syunik province	0.983	0.017
S67	Syunik province	0.986	0.014
S68	Syunik province	0.985	0.015
S70	Syunik province	0.963	0.037
S71	Syunik province	0.931	0.069
S72	Syunik province	0.03	0.97
S73	Syunik province	0.031	0.969
S75	Syunik province	0.025	0.975
S76	Syunik province	0.118	0.882
S77	Syunik province	0.021	0.979
S78	Syunik province	0.502	0.498	ad
S79	Syunik province	0.975	0.025
S80	Syunik province	0.85	0.15
S81	Syunik province	0.049	0.951
S82	Syunik province	0.925	0.075
S83	Syunik province	0.016	0.984
S84	Syunik province	0.946	0.054
S85	Syunik province	0.241	0.759
S86	Syunik province	0.956	0.044
S87	Syunik province	0.984	0.016
S89	Syunik province	0.944	0.056
S90	Syunik province	0.979	0.021
VD1	Vayots Dzor province	0.983	0.017
VD2	Vayots Dzor province	0.984	0.016
VD3	Vayots Dzor province	0.989	0.011
VD4	Vayots Dzor province	0.985	0.015
VD5	Vayots Dzor province	0.979	0.021
VD6	Vayots Dzor province	0.967	0.033
VD7	Vayots Dzor province	0.975	0.025
VD8	Vayots Dzor province	0.983	0.017
VD9	Vayots Dzor province	0.983	0.017
VD10	Vayots Dzor province	0.98	0.02
VD11	Vayots Dzor province	0.98	0.02
VD12	Vayots Dzor province	0.99	0.01
VD23	Vayots Dzor province	0.985	0.015
VD25	Vayots Dzor province	0.988	0.012
VD27	Vayots Dzor province	0.979	0.021
A1	Artsakh	0.907	0.093
A2	Artsakh	0.673	0.327	ad
A3	Artsakh	0.742	0.258
A4	Artsakh	0.918	0.082
A5	Artsakh	0.014	0.986
A6	Artsakh	0.813	0.187
A7	Artsakh	0.127	0.873
A8	Artsakh	0.045	0.955
A9	Artsakh	0.072	0.928
A10	Artsakh	0.16	0.84
A11	Artsakh	0.882	0.118
A12	Artsakh	0.031	0.969
A13	Artsakh	0.051	0.949
A14	Artsakh	0.015	0.985
A15	Artsakh	0.837	0.163
A16	Artsakh	0.065	0.935
A17	Artsakh	0.014	0.986
A18	Artsakh	0.01	0.99
A19	Artsakh	0.01	0.99
A20	Artsakh	0.013	0.987
A21	Artsakh	0.147	0.853
A22	Artsakh	0.011	0.989
A23	Artsakh	0.006	0.994
A24	Artsakh	0.006	0.994
A25	Artsakh	0.007	0.993
A26	Artsakh	0.009	0.991
A27	Artsakh	0.074	0.926
A28	Artsakh	0.01	0.99
A29	Artsakh	0.017	0.983
A30	Artsakh	0.012	0.988
A31	Artsakh	0.019	0.981
A32	Artsakh	0.007	0.993
A33	Artsakh	0.012	0.988
A34	Artsakh	0.064	0.936
A35	Artsakh	0.051	0.949
A36	Artsakh	0.034	0.966
A37	Artsakh	0.011	0.989
A38	Artsakh	0.008	0.992
A39	Artsakh	0.011	0.989
A40	Artsakh	0.008	0.992
A41	Artsakh	0.025	0.975
A42	Artsakh	0.038	0.962
A43	Artsakh	0.964	0.036
A44	Artsakh	0.13	0.87
A45	Artsakh	0.657	0.343	ad
A46	Artsakh	0.921	0.079
TTs	Tavush province	0.972	0.028
T1	Tavush province	0.037	0.963
T2	Tavush province	0.042	0.958
T6a	Tavush province	0.158	0.842
T8	Tavush province	0.018	0.982
T10	Tavush province	0.716	0.284
T11	Tavush province	0.425	0.575
T14	Tavush province	0.504	0.496	ad
T16	Tavush province	0.088	0.912
T17	Tavush province	0.02	0.98
T18	Tavush province	0.491	0.509	ad
T19	Tavush province	0.05	0.95
T20	Tavush province	0.095	0.905
T21	Tavush province	0.022	0.978
T22	Tavush province	0.011	0.989
Al1	Lori province	0.969	0.031
Al2	Lori province	0.985	0.015
Al3	Lori province	0.983	0.017
Al4	Lori province	0.968	0.032
Al5	Lori province	0.93	0.07
Al6	Lori province	0.978	0.022
Al7	Lori province	0.984	0.016
Al8	Lori province	0.94	0.06
Al9	Lori province	0.977	0.023
Al10	Lori province	0.977	0.023
Al11	Lori province	0.983	0.017
Al12	Lori province	0.971	0.029
Al14	Lori province	0.979	0.021
Al15	Lori province	0.71	0.29
Al16	Lori province	0.964	0.036
Al17	Lori province	0.866	0.134
Al19	Lori province	0.914	0.086
Al20	Lori province	0.938	0.062
Al21	Lori province	0.98	0.02
Al22	Lori province	0.809	0.191
Al23	Lori province	0.698	0.302
Al24	Lori province	0.875	0.125
Al25	Lori province	0.944	0.056
Al26	Lori province	0.946	0.054
Al27	Lori province	0.974	0.026
Al28	Lori province	0.964	0.036
Al31	Lori province	0.756	0.244
Al33	Lori province	0.972	0.028
Al34	Lori province	0.981	0.019
Al35	Lori province	0.918	0.082
Al36	Lori province	0.958	0.042
Al37	Lori province	0.982	0.018
Al38	Lori province	0.982	0.018
Al39	Lori province	0.981	0.019
Al40	Lori province	0.978	0.022
Al41	Lori province	0.986	0.014
Al42	Lori province	0.983	0.017
Al43	Lori province	0.962	0.038
Al44	Lori province	0.953	0.047
Al45	Lori province	0.859	0.141
Al46	Lori province	0.989	0.011
Al47	Lori province	0.982	0.018
Al48	Lori province	0.982	0.018
Al49	Lori province	0.969	0.031
Al50	Lori province	0.982	0.018
Al51	Lori province	0.955	0.045
Al52	Lori province	0.987	0.013
Al54	Lori province	0.976	0.024
L10	Lori province	0.819	0.181
L18	Lori province	0.408	0.592
L19	Lori province	0.255	0.745
L20	Lori province	0.058	0.942
L21	Lori province	0.797	0.203
L22	Lori province	0.17	0.83
L23	Lori province	0.423	0.577	ad
L24	Lori province	0.165	0.835
L25	Lori province	0.195	0.805
L28	Lori province	0.039	0.961
L29	Lori province	0.953	0.047

## Sheet: Table S7
Table S7. The delta K values based on the Evanno’s method calculated with STRUCTURE HARVESTER. K=2 (marked) has minimum variation between the replicates and was selected to reflect the number of genetic groups within the analyzed data set.
K	Reps	Mean LnP(K)	Stdev LnP(K)	Ln'(K)	|Ln''(K)|	Delta K
1	10	-16531	0.786059	—	—	—
2	10	-15809.5	22.7241	721.52	177.59	7.81505
3	10	-15265.5	28.9999	543.93	143.66	4.95381
4	10	-14865.2	44.121	400.27	134.86	3.05659
5	10	-14599.8	59.7991	265.41	101.62	1.69935
6	10	-14436	89.7564	163.79	35.32	0.39351
7	10	-14307.6	100.533	128.47	131.62	1.30922
8	10	-14310.7	73.146	-3.15	150.56	2.05835
9	10	-14163.3	95.7801	147.41	32.56	0.339945
10	10	-14048.5	83.6689	114.85	—	—

## Sheet: Table S8
Table S8. Genetic polymorphism of 107 V. sylvestris at three nSSR markers linked to the Ren1 locus on chromosome 13
SSR markers at Ren 1
		SC175_1a	SC175_1b	sc_8_0071_014a	sc_8_0071_014b	sc47_18a	sc47_18b
Position on chromosome 13		15057316		16870610		18105865
Sample code	Source origin
S12	Syunik province	182	185	146	146	242	242
S13	Syunik province	182	185	146	146	242	242
S14	Syunik province	185	185	142	159	240	240
S15	Syunik province	185	185	142	159	240	240
S16	Syunik province	185	185	159	159	242	242
S17	Syunik province	185	185	N/A	N/A	249	249
S18	Syunik province	185	185	157	157	249	249
S19	Syunik province	185	185	157	157	249	249
S20	Syunik province	185	185	142	146	249	249
S21	Syunik province	185	185	157	157	242	242
S22	Syunik province	185	185	159	159	242	242
S23	Syunik province	182	185	146	146	242	242
S24	Syunik province	182	185	159	159	N/A	N/A
S25	Syunik province	182	185	146	157	249	249
S26	Syunik province	182	182	146	146	N/A	N/A
S29	Syunik province	185	185	146	146	249	249
S2	Syunik province	185	185	159	159	249	249
S30	Syunik province	185	185	146	157	249	249
S31	Syunik province	182	185	146	157	249	249
S32	Syunik province	185	185	142	159	242	242
S33	Syunik province	185	185	159	159	242	242
S34	Syunik province	185	185	146	146	242	242
S35	Syunik province	182	185	146	146	242	242
S36	Syunik province	182	185	146	146	242	242
S37	Syunik province	185	185	157	157	243	249
S38	Syunik province	182	185	146	146	242	242
S39	Syunik province	185	185	146	146	242	249
S44	Syunik province	185	185	146	146	242	242
S45	Syunik province	185	185	146	159	N/A	N/A
S46	Syunik province	185	185	159	159	249	249
S47	Syunik province	182	185	159	159	240	249
S48	Syunik province	185	185	159	159	N/A	N/A
S50	Syunik province	182	185	159	159	249	249
S51	Syunik province	185	185	159	159	242	242
S52	Syunik province	182	185	159	159	N/A	N/A
S53	Syunik province	185	185	159	159	242	242
S54	Syunik province	185	185	159	159	242	242
S57	Syunik province	185	185	159	159	249	249
S58	Syunik province	185	185	153	159	242	242
S59	Syunik province	185	185	159	159	249	249
S5	Syunik province	185	185	146	146	249	249
S60	Syunik province	182	185	159	159	240	249
S61	Syunik province	185	185	N/A	N/A	242	242
S64	Syunik province	185	185	157	159	N/A	N/A
S65	Syunik province	185	192	149	159	242	242
S66	Syunik province	185	192	159	159	242	242
S67	Syunik province	185	192	149	159	242	249
S69	Syunik province	185	192	159	159	240	249
S71	Syunik province	185	185	159	159	N/A	N/A
S72	Syunik province	185	185	157	159	242	242
S73	Syunik province	185	185	157	159	242	242
S74	Syunik province	185	185	157	157	N/A	N/A
S75	Syunik province	182	185	159	159	242	242
S76	Syunik province	182	182	149	159	242	242
S8	Syunik province	185	185	142	159	N/A	N/A
S87	Syunik province	185	185	157	157	240	240
S88	Syunik province	182	182	159	159	N/A	N/A
S89	Syunik province	185	185	146	159	240	249
S90	Syunik province	185	185	159	159	240	249
VD1	Vayots Dzor province	182	182	157	157	240	240
VD 27	Vayots Dzor province	185	185	157	159	242	242
VD26	Vayots Dzor province	185	185	146	146	240	240
VD8	Vayots Dzor province	182	192	146	159	N/A	N/A
A4	Artsakh	182	185	159	159	242	242
A5	Artsakh	185	185	146	146	N/A	N/A
A7	Artsakh	182	185	146	157	242	249
A8	Artsakh	185	185	146	146	N/A	N/A
A10	Artsakh	185	185	146	146	242	242
A12	Artsakh	185	185	146	146	242	242
A13	Artsakh	185	185	146	146	242	249
A17	Artsakh	182	182	157	157	242	242
A43	Artsakh	185	185	146	146	242	242
A42	Artsakh	182	185	146	146	242	242
A34	Artsakh	185	185	146	146	242	242
A28	Artsakh	182	185	146	146	242	249
A33	Artsakh	182	185	146	159	242	242
A18	Artsakh	182	182	146	159	242	242
A39	Artsakh	182	182	159	159	242	242
A20	Artsakh	182	182	146	159	242	242
A40	Artsakh	182	182	146	159	242	242
A36	Artsakh	182	185	146	146	242	242
A38	Artsakh	182	182	146	146	242	242
A26	Artsakh	182	185	149	159	242	242
A35	Artsakh	182	185	146	159	242	242
A30	Artsakh	185	185	146	146	242	249
A32	Artsakh	182	182	146	146	242	242
A47	Artsakh	182	185	146	146	249	249
A37	Artsakh	182	182	144	144	242	242
A21	Artsakh	182	185	159	159	242	242
A29	Artsakh	185	185	159	159	242	249
A16	Artsakh	185	185	146	146	N/A	N/A
A25	Artsakh	182	182	146	157	242	242
A22	Artsakh	182	182	157	157	242	242
A24	Artsakh	182	182	146	146	242	242
A27	Artsakh	185	185	146	146	N/A	N/A
A31	Artsakh	182	182	146	146	242	242
A48	Artsakh	182	185	159	159	242	242
T15	Tavush province	185	192	146	146	N/A	N/A
T16	Tavush province	182	185	N/A	N/A	242	242
TTs	Tavush province	182	185	146	146	242	242
L9	Lori province	182	185	142	142	N/A	N/A
L18	Lori province	182	185	157	157	N/A	N/A
L19	Lori province	182	182	146	146	242	242
L20	Lori province	182	185	159	159	249	249
L24	Lori province	182	185	159	159	N/A	N/A
L26	Lori province	185	185	159	159	249	249
L28	Lori province	182	192	142	142	242	242

## Sheet: Table S9
Table S9. Heterozygosity and Polymorphism by Population for Codominant Data
Data Title	Codominant data template
No. Loci	24
No. Samples	196
No. Pops.	5
Pop	Locus	N	Na	Ne	I	Ho	He	uHe	F
Pop1	Locus1	59	11	5.8406	1.97769	0.762712	0.828785	0.835868	0.0797227
	Locus2	59	8	5.83082	1.89861	0.79661	0.828498	0.835579	0.0384882
	Locus3	61	11	5.56619	2.00977	0.721311	0.820344	0.827124	0.120721
	Locus4	59	7	2.43256	1.20566	0.59322	0.588911	0.593945	-0.00731707
	Locus5	61	8	4.50212	1.71681	0.803279	0.777882	0.784311	-0.0326481
	Locus6	57	12	6.19447	2.09474	0.789474	0.838566	0.845987	0.0585429
	Locus7	60	12	7.22892	2.16094	0.866667	0.861667	0.868908	-0.00580271
	Locus8	60	8	5.42986	1.78924	0.883333	0.815833	0.822689	-0.0827375
	Locus9	60	11	6.98351	2.10268	0.9	0.856806	0.864006	-0.0504134
	Locus10	61	15	5.18968	2.03144	0.770492	0.80731	0.813982	0.0456059
	Locus11	61	11	6.17081	1.99382	0.885246	0.837947	0.844872	-0.0564464
	Locus12	59	4	3.53401	1.30581	0.745763	0.717035	0.723164	-0.0400641
	Locus13	61	4	1.82357	0.784252	0.459016	0.451626	0.455358	-0.0163642
	Locus14	60	5	1.84805	0.77271	0.416667	0.458889	0.462745	0.0920097
	Locus15	59	11	4.21429	1.7966	0.728814	0.762712	0.769231	0.0444444
	Locus16	60	6	3.61809	1.39414	0.883333	0.723611	0.729692	-0.220729
	Locus17	58	6	4.14286	1.5009	0.637931	0.758621	0.765217	0.159091
	Locus18	59	15	7.46195	2.24239	0.864407	0.865987	0.873388	0.00182451
	Locus19	59	9	2.50612	1.25439	0.610169	0.600977	0.606113	-0.0152964
	Locus20	59	9	5.13043	1.83674	0.694915	0.805085	0.811966	0.136842
	Locus21	60	7	3.03286	1.42396	0.666667	0.670278	0.67591	0.00538748
	Locus22	60	11	6.68524	2.04347	0.816667	0.850417	0.857563	0.0396864
	Locus23	57	11	4.54406	1.82779	0.859649	0.779932	0.786834	-0.10221
	Locus24	59	12	5.93521	1.98229	0.847458	0.831514	0.838621	-0.0191743
Pop2	Locus1	15	8	4.36893	1.73443	0.933333	0.771111	0.797701	-0.210375
	Locus2	15	8	5.35714	1.83818	0.733333	0.813333	0.841379	0.0983607
	Locus3	14	6	4.12632	1.53529	0.928571	0.757653	0.785714	-0.225589
	Locus4	15	5	4.12844	1.49646	0.933333	0.757778	0.783908	-0.231672
	Locus5	15	5	3.51562	1.36255	0.866667	0.715556	0.74023	-0.21118
	Locus6	14	9	3.4087	1.64741	0.785714	0.706633	0.732804	-0.111913
	Locus7	15	7	3.81356	1.59046	0.8	0.737778	0.763218	-0.0843373
	Locus8	15	5	3.68852	1.45854	0.933333	0.728889	0.754023	-0.280488
	Locus9	15	6	3.94737	1.54863	0.933333	0.746667	0.772414	-0.25
	Locus10	15	4	1.75097	0.819983	0.4	0.428889	0.443678	0.0673575
	Locus11	15	9	3.78151	1.71887	0.866667	0.735556	0.76092	-0.178248
	Locus12	15	3	2.22772	0.882311	0.866667	0.551111	0.570115	-0.572581
	Locus13	15	4	1.86722	0.86547	0.2	0.464444	0.48046	0.569378
	Locus14	15	4	1.72414	0.776081	0.533333	0.42	0.434483	-0.269841
	Locus15	15	6	3.35821	1.42827	0.8	0.702222	0.726437	-0.139241
	Locus16	14	4	2.18994	0.925516	0.642857	0.543367	0.563492	-0.183099
	Locus17	14	4	2.01026	0.879982	0.642857	0.502551	0.521164	-0.279188
	Locus18	14	6	3.16129	1.40953	1	0.683673	0.708995	-0.462687
	Locus19	15	6	3.04054	1.36208	0.733333	0.671111	0.694253	-0.0927152
	Locus20	15	6	4.78723	1.6345	1	0.791111	0.818391	-0.264045
	Locus21	15	5	3.16901	1.28116	0.666667	0.684444	0.708046	0.025974
	Locus22	13	8	5.72881	1.87138	0.846154	0.825444	0.858462	-0.0250896
	Locus23	15	6	3.04054	1.36208	0.733333	0.671111	0.694253	-0.0927152
	Locus24	14	9	4.72289	1.85769	1	0.788265	0.81746	-0.268608
Pop3	Locus1	46	11	4.24473	1.84881	0.673913	0.764414	0.772814	0.118393
	Locus2	45	9	4.9511	1.82596	0.688889	0.798025	0.806991	0.136757
	Locus3	46	12	6.96053	2.14966	0.782609	0.856333	0.865743	0.0860927
	Locus4	46	7	3.12094	1.45215	0.652174	0.679584	0.687052	0.0403338
	Locus5	46	9	6.04571	1.9381	0.695652	0.834594	0.843765	0.166478
	Locus6	42	14	6.4029	2.13333	0.833333	0.843821	0.853987	0.0124286
	Locus7	45	12	6.03577	2.04503	0.711111	0.834321	0.843695	0.147677
	Locus8	46	7	4.249	1.67302	0.76087	0.76465	0.773053	0.00494438
	Locus9	46	11	5.42564	1.97855	0.717391	0.81569	0.824654	0.12051
	Locus10	44	12	4.62053	1.82416	0.818182	0.783574	0.792581	-0.0441661
	Locus11	46	10	4.13281	1.72332	0.695652	0.758034	0.766364	0.0822943
	Locus12	46	4	3.6609	1.33527	0.717391	0.726843	0.73483	0.0130039
	Locus13	46	4	2.2262	0.96632	0.565217	0.550803	0.556856	-0.026169
	Locus14	46	3	1.98966	0.758454	0.5	0.497401	0.502867	-0.00522565
	Locus15	45	10	4.93902	1.80117	0.6	0.797531	0.806492	0.247678
	Locus16	46	5	3.55332	1.40202	0.695652	0.718573	0.726469	0.0318974
	Locus17	45	8	4.8854	1.72396	0.622222	0.795309	0.804245	0.217634
	Locus18	45	15	4.89722	2.10047	0.688889	0.795802	0.804744	0.134347
	Locus19	46	6	3.81949	1.46572	0.695652	0.738185	0.746297	0.0576184
	Locus20	46	12	5.50325	1.9236	0.76087	0.818289	0.827281	0.0701704
	Locus21	46	7	2.33425	1.20691	0.5	0.571597	0.577879	0.125258
	Locus22	46	10	6.82581	2.05976	0.652174	0.853497	0.862876	0.23588
	Locus23	44	12	6.55161	2.09422	0.659091	0.847366	0.857106	0.222188
	Locus24	45	10	4.96933	1.89038	0.8	0.798765	0.80774	-0.0015456
Pop4	Locus1	15	8	4.12844	1.653	0.866667	0.757778	0.783908	-0.143695
	Locus2	15	6	1.95652	1.06775	0.466667	0.488889	0.505747	0.0454545
	Locus3	14	6	3.76923	1.51112	0.928571	0.734694	0.761905	-0.263889
	Locus4	14	4	2.64865	1.10326	0.571429	0.622449	0.645503	0.0819672
	Locus5	15	6	3.91304	1.5373	0.8	0.744444	0.770115	-0.0746269
	Locus6	15	8	4.54545	1.75578	0.8	0.78	0.806897	-0.025641
	Locus7	15	6	2.92208	1.37929	0.666667	0.657778	0.68046	-0.0135135
	Locus8	15	7	4.5	1.67459	0.866667	0.777778	0.804598	-0.114286
	Locus9	15	7	3.02013	1.4694	0.666667	0.668889	0.691954	0.00332226
	Locus10	13	6	5.2	1.70548	0.846154	0.807692	0.84	-0.047619
	Locus11	15	8	4.09091	1.67796	0.666667	0.755556	0.781609	0.117647
	Locus12	14	4	3.66355	1.33886	0.428571	0.727041	0.753968	0.410526
	Locus13	15	4	2.28426	0.981972	0.733333	0.562222	0.581609	-0.304348
	Locus14	14	3	2.78014	1.06073	0.571429	0.640306	0.664021	0.10757
	Locus15	14	5	4.61176	1.56812	0.928571	0.783163	0.812169	-0.185668
	Locus16	15	5	3.84615	1.43131	0.666667	0.74	0.765517	0.0990991
	Locus17	15	3	2.77778	1.0606	0.666667	0.64	0.662069	-0.0416667
	Locus18	15	11	7.5	2.17007	0.866667	0.866667	0.896552	0
	Locus19	15	5	2.77778	1.1859	0.6	0.64	0.662069	0.0625
	Locus20	15	5	2.69461	1.26996	0.6	0.628889	0.650575	0.0459364
	Locus21	15	5	3.43511	1.35246	0.866667	0.708889	0.733333	-0.222571
	Locus22	14	8	5.93939	1.90814	0.714286	0.831633	0.862434	0.141104
	Locus23	14	4	2.78014	1.14225	0.714286	0.640306	0.664021	-0.115538
	Locus24	15	9	5.42169	1.91466	0.8	0.815556	0.843678	0.0190736
Pop5	Locus1	58	10	6.32331	2.0011	0.862069	0.841855	0.849175	-0.0240113
	Locus2	57	9	4.72926	1.75856	0.77193	0.78855	0.795529	0.0210773
	Locus3	59	10	5.22281	1.87816	0.830508	0.808532	0.815443	-0.0271807
	Locus4	57	8	4.16272	1.53831	0.789474	0.759772	0.766496	-0.0390926
	Locus5	55	8	4.02528	1.57818	0.654545	0.75157	0.758465	0.129096
	Locus6	58	13	6.00178	2.04723	0.758621	0.833383	0.84063	0.0897093
	Locus7	57	9	4.41141	1.7231	0.736842	0.773315	0.780158	0.0471642
	Locus8	11	7	5.26087	1.77172	0.909091	0.809917	0.848485	-0.122449
	Locus9	11	10	6.91429	2.09513	1	0.855372	0.896104	-0.169082
	Locus10	9	8	5.78571	1.88916	0.888889	0.82716	0.875817	-0.0746269
	Locus11	11	8	4.84	1.80699	0.818182	0.793388	0.831169	-0.03125
	Locus12	11	4	2.2	1.03356	0.636364	0.545455	0.571429	-0.166667
	Locus13	57	4	1.68648	0.756399	0.315789	0.407048	0.410651	0.224197
	Locus14	59	4	2.61434	1.0503	0.59322	0.617495	0.622773	0.0393115
	Locus15	44	9	4.98969	1.83888	0.659091	0.799587	0.808777	0.175711
	Locus16	59	7	4.84819	1.68808	0.694915	0.793737	0.800522	0.124502
	Locus17	55	6	2.60103	1.21296	0.6	0.615537	0.621184	0.0252417
	Locus18	59	12	6.26643	2.08299	0.762712	0.840419	0.847602	0.0924628
	Locus19	59	6	3.11778	1.2729	0.677966	0.679259	0.685064	0.00190315
	Locus20	59	11	5.10037	1.84016	0.762712	0.803936	0.810807	0.0512775
	Locus21	58	6	3.29642	1.32121	0.706897	0.696641	0.702699	-0.0147216
	Locus22	53	9	5.58449	1.891	0.773585	0.820933	0.828751	0.0576756
	Locus23	57	9	3.78671	1.60774	0.438596	0.735919	0.742431	0.404015
	Locus24	58	12	7.52573	2.18725	0.913793	0.867122	0.874663	-0.0538224
Mean and SE over Loci for each Pop
Pop		N	Na	Ne	I	Ho	He	uHe	F
Pop1	Mean	59.5	9.33333	4.82693	1.71445	0.750158	0.755801	0.762211	0.0072151
	SE	0.233126	0.630351	0.343901	0.0849632	0.0269159	0.0244051	0.0246139	0.0169249
Pop2	Mean	14.6667	5.95833	3.45479	1.38695	0.782479	0.674946	0.698833	-0.153023
	SE	0.115261	0.363553	0.227557	0.0716395	0.0400984	0.0249119	0.0258259	0.0439942
Pop3	Mean	45.4167	9.16667	4.68105	1.72168	0.686956	0.760125	0.768599	0.0914366
	SE	0.19888	0.66121	0.290072	0.0765544	0.017759	0.019769	0.0200021	0.0176341
Pop4	Mean	14.625	5.95833	3.80028	1.455	0.720971	0.709192	0.734363	-0.0174525
	SE	0.11753	0.405931	0.264829	0.0643307	0.0283821	0.0186066	0.0193046	0.0311404
Pop5	Mean	47.125	8.29167	4.6373	1.6613	0.731491	0.752746	0.766034	0.031685
	SE	3.95826	0.508903	0.308791	0.076712	0.0308551	0.0225479	0.0233228	0.0256689
Grand Mean and SE over Loci and Pops
		N	Na	Ne	I	Ho	He	uHe	F
Total	Mean	36.2667	7.74167	4.28007	1.58788	0.734411	0.730562	0.746008	-0.00802766
	SE	1.8514	0.269478	0.1369	0.0354263	0.0133676	0.010222	0.0102976	0.0146975
